# Supplementary material for: Closed-form stochastic solutions for non-equilibrium dynamics and inheritance of cellular components over many cell divisions
Source: Proc Math Phys Eng Sci. 2015 Aug 8;471(2180):20150050. doi: 10.1098/rspa.2015.0050 (PMC4550007; doi:10.1098/rspa.2015.0050)
Supplement: johnston-code.tar.gz [file rspa20150050supp2.gz]

Archive with 64 entries (59 files):
- notes.txt
- Part0
- Part0/part0-recurrences.nb
- Part1
- Part1/part1-plotscr.sh
- Part1/testtheoryc.dat
- Part1/part1-numeric.c
- Part1/part1-binomial.nb
- Part1/testnumc.dat
- Part1/part1-subtractive.nb
- Part1/testtheorya.dat
- Part1/part1-numeric.ce
- Part1/testnuma.dat
- Part2
- Part2/part2-bottleneck.nb
- Part2/bneckbignumd.dat
- Part2/bneckbignuma.dat
- Part2/part2-bneckplot.sh
- Part2/bneckbignumc.dat
- Part2/bneckanale.dat
- Part2/part2-makecurve.sh
- Part2/bneckbignumb.dat
- Part2/bneckanala.dat
- Part2/bneckanalb.dat
- Part2/part2-bottleneck.c
- Part2/bneckbignume.dat
- Part2/bneckanalc.dat
- Part2/bneckanald.dat
- Part2/bneckcurve.dat
- Part2/part2-bottleneck.ce
- Part3
- Part3/trythisnormal.txt
- Part3/c1normal.txt
- Part3/pdfnormal2.txt
- Part3/crazyverbosebase.txt
- Part3/pdfnormal.txt
- Part3/trythisyeast.txt
- Part3/part3-subtractive.nb
- Part3/part3-binomial.nb
- Part3/part3-plotall.sh
- Part3/c2yeast.txt
- Part3/tracenormal.txt
- Part3/relaxed.h
- Part3/part3-simsubtractive.c
- Part3/part3-simbinomial.c
- Part3/traceyeast.txt
- Part3/c1yeast.txt
- Part3/part3-simbinomial.ce
- Part3/gillespietmp.h
- Part3/part3-simsubtractive.ce
- Part4
- Part4/analytic-regime-2.dat
- Part4/partitioning-regime-4.dat
- Part4/part4-simulate.ce
- Part4/partitioning-regime-2.dat
- Part4/analytic-regime-1.dat
- Part4/partitioning-regime-3.dat
- Part4/partitioning-regime-1.dat
- Part4/analytic-regime-3.dat
- Part4/analytic-regime-0.dat
- Part4/part4-numericsplot.sh
- Part4/partitioning-regime-0.dat
- Part4/part4-numerics.nb
- Part4/part4-simulate.c
