# Supplementary material for: Closed-form stochastic solutions for non-equilibrium dynamics and inheritance of cellular components over many cell divisions
Source: Proc Math Phys Eng Sci. 2015 Aug 8;471(2180):20150050. doi: 10.1098/rspa.2015.0050 (PMC4550007; doi:10.1098/rspa.2015.0050)
Supplement: johnston-code.tar.gz [file rspa20150050supp2.gz › Part2/bneckbignuma.dat]

0.0 100000.00000 0.00000
1.0 107177.60280 7680.84523
2.0 114870.91500 17153.27398
3.0 123115.69340 28302.75420
4.0 131952.15020 42374.97504
5.0 141422.87530 59051.51875
6.0 151575.02070 79501.03747
7.0 162454.47820 102917.55552
8.0 174115.05060 131444.30324
9.0 186610.21140 165494.93871
10.0 99998.58760 99832.80293
11.0 107175.93290 121888.80740
12.0 114868.82930 146953.49776
13.0 123113.88690 177079.90351
14.0 131948.38060 212613.02314
15.0 141419.17480 255123.30424
16.0 151570.16140 303407.21355
17.0 162448.39590 360336.83616
18.0 174107.28630 428334.41113
19.0 186601.89090 504973.07420
20.0 99997.50610 202582.56796
21.0 107173.45490 239896.00717
22.0 114865.88270 284943.66094
23.0 123110.76730 336659.12755
24.0 131946.94630 396374.14642
25.0 141417.44510 465261.57359
26.0 151567.40520 542460.28661
27.0 162447.01980 637062.88401
28.0 174104.73640 741360.70772
29.0 186600.98550 865138.20709
30.0 99997.17380 304208.73259
31.0 107174.25820 358299.03053
32.0 114865.45120 420455.81402
33.0 123108.55800 490859.16044
34.0 131945.97920 573260.31317
35.0 141418.59720 671474.45835
36.0 151566.76100 782128.83228
37.0 162445.19420 909195.53449
38.0 174102.97630 1057501.64514
39.0 186598.12120 1228888.33351
40.0 99993.63340 402643.57320
41.0 107171.53630 472586.01048
42.0 114862.59630 548607.66313
43.0 123106.33540 636441.97831
44.0 131940.62190 740244.30334
45.0 141409.45220 861820.92632
46.0 151558.92680 1001081.06264
47.0 162437.63050 1165644.95537
48.0 174095.69530 1355656.33946
49.0 186590.45470 1572171.34115
50.0 99991.21680 505698.59760
51.0 107168.84200 586787.04884
52.0 114861.47850 681990.51374
53.0 123104.33830 790441.89525
54.0 131940.86010 913444.01473
55.0 141410.27870 1058874.11043
56.0 151560.26750 1226151.22814
57.0 162438.98570 1423868.10430
58.0 174097.70970 1647174.45323
59.0 186594.59000 1906863.62450
60.0 99994.94610 600649.84679
61.0 107173.54980 697025.40152
62.0 114865.11310 806968.84531
63.0 123109.38700 935697.75923
64.0 131945.40430 1084218.38604
65.0 141416.09020 1256363.21826
66.0 151566.70220 1453625.43092
67.0 162445.86110 1684014.40581
68.0 174105.36020 1949688.68366
69.0 186602.98150 2249745.78156
70.0 99995.59330 706184.54430
71.0 107172.65670 817804.71605
72.0 114864.42650 948304.23760
73.0 123108.19930 1093853.80978
74.0 131943.54100 1262441.90672
75.0 141413.45810 1460559.29144
76.0 151563.25080 1693906.59830
77.0 162438.43620 1959989.19953
78.0 174096.34130 2260144.32861
79.0 186591.10090 2612431.39552
80.0 99987.94510 797748.78509
81.0 107164.42760 925082.47216
82.0 114857.64980 1071608.01296
83.0 123100.93300 1237260.06531
84.0 131937.45630 1426085.86569
85.0 141405.50040 1647344.60360
86.0 151554.97430 1899392.41284
87.0 162432.29000 2195206.12470
88.0 174089.10730 2535164.20419
89.0 186585.85100 2921750.68260
90.0 99989.11990 890504.39732
91.0 107164.99270 1027455.37285
92.0 114856.16030 1186267.67440
93.0 123100.15620 1369463.11920
94.0 131936.14100 1581556.51732
95.0 141405.18460 1826780.00152
96.0 151554.21760 2109510.74745
97.0 162431.13220 2439037.23532
98.0 174090.92440 2818489.91108
99.0 186584.93940 3247923.55673
100.0 99991.25450 986712.51233
101.0 107168.09220 1141910.91190
102.0 114860.42950 1319809.57743
103.0 123105.31600 1520281.64254
104.0 131941.20370 1753537.09961
105.0 141411.35840 2021400.45435
106.0 151561.38510 2332944.80320
107.0 162439.44530 2696539.17621
108.0 174098.56690 3110632.91392
109.0 186596.46070 3579521.55026
110.0 99998.87230 1083146.47279
111.0 107177.22520 1251830.39928
112.0 114870.86520 1447781.16123
113.0 123115.47470 1668327.44636
114.0 131952.54900 1928407.48700
115.0 141423.31150 2225108.70927
116.0 151574.24670 2569149.70484
117.0 162453.99000 2964487.70470
118.0 174115.21350 3417505.74192
119.0 186611.73300 3942483.53351
120.0 100000.38310 1193599.84133
121.0 107177.28290 1378815.89267
122.0 114871.13970 1594959.49298
123.0 123114.63540 1843622.48887
124.0 131953.28920 2129108.07336
125.0 141423.18070 2457196.84385
126.0 151575.31180 2828648.72698
127.0 162455.10230 3268753.18803
128.0 174113.78730 3769653.21406
129.0 186610.20900 4340002.73152
130.0 99998.80700 1304081.09455
131.0 107175.22490 1508858.99552
132.0 114867.46440 1746918.73613
133.0 123111.53040 2014833.19308
134.0 131947.09000 2323702.06790
135.0 141417.19790 2676564.23554
136.0 151567.42390 3083916.50681
137.0 162446.83580 3555242.63744
138.0 174105.77460 4086767.56479
139.0 186601.09700 4704737.07219
140.0 99999.35980 1408501.16574
141.0 107176.14020 1628970.61214
142.0 114869.01960 1877682.68482
143.0 123113.28380 2162858.98526
144.0 131949.86360 2492385.76360
145.0 141420.10420 2875091.82734
146.0 151571.90640 3322612.38584
147.0 162449.91580 3830193.92131
148.0 174111.20900 4418028.04472
149.0 186606.23380 5093876.64014
150.0 100000.48200 1519893.49728
151.0 107177.88850 1753846.40467
152.0 114870.23720 2025284.38314
153.0 123114.71820 2332259.27679
154.0 131951.72680 2691356.79216
155.0 141421.84550 3096382.71843
156.0 151574.39250 3573698.18564
157.0 162453.54240 4111345.69860
158.0 174113.86600 4733070.32304
159.0 186608.49320 5450402.35035
160.0 99999.60690 1616710.19677
161.0 107176.33710 1859643.76426
162.0 114868.12360 2142422.03192
163.0 123112.46100 2467281.41308
164.0 131947.92790 2846081.44910
165.0 141416.36400 3283937.39750
166.0 151566.16820 3785141.75551
167.0 162443.50100 4360533.36960
168.0 174103.33830 5023435.46425
169.0 186600.60110 5776482.93398
170.0 99994.24560 1718607.52148
171.0 107170.73610 1978896.53206
172.0 114862.33770 2281815.97086
173.0 123107.96550 2633921.44891
174.0 131944.03050 3035247.24097
175.0 141413.49140 3494494.90553
176.0 151564.11580 4029056.40159
177.0 162443.13400 4639156.02944
178.0 174103.07800 5347701.61072
179.0 186598.96550 6155885.68551
180.0 99992.80390 1834299.55264
181.0 107170.26810 2113066.35382
182.0 114861.71460 2430178.43435
183.0 123106.46740 2799740.08934
184.0 131942.62940 3222407.35926
185.0 141412.87980 3708152.31415
186.0 151563.19070 4264818.20253
187.0 162443.32600 4919729.03492
188.0 174103.38450 5666909.97306
189.0 186599.18300 6509056.07971
190.0 99998.76770 1915201.96854
191.0 107176.29810 2208014.28824
192.0 114868.41980 2543123.99897
193.0 123112.30120 2934846.63688
194.0 131948.48720 3384636.07684
195.0 141419.47230 3904195.13903
196.0 151570.92490 4499335.33666
197.0 162449.40310 5178809.97881
198.0 174107.96970 5955913.29498
199.0 186606.52740 6864617.14065
200.0 100000.49020 2029190.50270
201.0 107177.61200 2339864.06866
202.0 114870.27060 2701093.10418
203.0 123114.28040 3108242.59698
204.0 131951.24050 3581875.55226
205.0 141422.20630 4130573.98094
206.0 151572.93210 4763015.93789
207.0 162451.90890 5480800.14040
208.0 174114.82100 6311018.72976
209.0 186612.77920 7272248.65125
210.0 100000.60680 2140629.05799
211.0 107177.81380 2465116.03273
212.0 114871.03680 2837327.77925
213.0 123115.70230 3266817.63087
214.0 131952.65230 3761429.35640
215.0 141422.99530 4327841.71408
216.0 151574.90680 4985623.08771
217.0 162453.54420 5741399.70165
218.0 174112.86380 6602526.31945
219.0 186609.97610 7604517.38393
220.0 100004.77610 2231951.07837
221.0 107181.98280 2574365.63590
222.0 114875.91350 2968855.93822
223.0 123120.27320 3424090.88796
224.0 131955.84930 3944654.03879
225.0 141426.69180 4534044.59441
226.0 151577.25780 5215164.61234
227.0 162458.83450 5999590.56911
228.0 174118.52670 6910670.84729
229.0 186615.91700 7944095.46791
230.0 100007.28700 2326030.70463
231.0 107185.83970 2678411.09820
232.0 114878.17220 3079239.27315
233.0 123122.50160 3543782.12540
234.0 131961.60280 4078988.45363
235.0 141432.00840 4694203.03073
236.0 151586.56430 5408736.22767
237.0 162465.87380 6222944.13547
238.0 174125.51510 7159439.47677
239.0 186625.07140 8240399.92670
