# Supplementary material for: Closed-form stochastic solutions for non-equilibrium dynamics and inheritance of cellular components over many cell divisions
Source: Proc Math Phys Eng Sci. 2015 Aug 8;471(2180):20150050. doi: 10.1098/rspa.2015.0050 (PMC4550007; doi:10.1098/rspa.2015.0050)
Supplement: johnston-code.tar.gz [file rspa20150050supp2.gz › Part2/part2-makecurve.sh]

# simply grabs the last values from the simulated datasets and outputs them to a file with a reference depletion value
awk '{if($1 == 239) print 0.0693147, $1, $2, $3}' bneckbignuma.dat > bneckcurve.dat
awk '{if($1 == 239) print 0.02, $1, $2, $3}' bneckbignumb.dat >> bneckcurve.dat
awk '{if($1 == 239) print 0.03, $1, $2, $3}' bneckbignumb.dat >> bneckcurve.dat
awk '{if($1 == 239) print 0.04, $1, $2, $3}' bneckbignumb.dat >> bneckcurve.dat
awk '{if($1 == 239) print 0.05, $1, $2, $3}' bneckbignumb.dat >> bneckcurve.dat
