# Supplementary material for: Closed-form stochastic solutions for non-equilibrium dynamics and inheritance of cellular components over many cell divisions
Source: Proc Math Phys Eng Sci. 2015 Aug 8;471(2180):20150050. doi: 10.1098/rspa.2015.0050 (PMC4550007; doi:10.1098/rspa.2015.0050)
Supplement: johnston-code.tar.gz [file rspa20150050supp2.gz › Part2/bneckanalc.dat]

0	103045.4533953517	3138.2012591841963
1	106183.65465453596	6566.030503401618
2	109417.42837052104	10304.307941660065
3	112749.68515793758	14375.229874202854
4	116183.42427282831	18802.45648477198
5	119721.73631218102	23611.205143853
6	123367.80599567432	28828.349566189085
7	127124.91503214047	34482.52518714877
8	130996.44507332474	40604.24114516106
9	134985.88075760033	47225.99928145052
10	69548.40642318902	50487.872664878756
11	71666.47072801703	55792.43731901188
12	73849.03969413214	61491.48705296764
13	76098.07778093171	67611.4397478385
14	78415.60927450845	74180.40852394073
15	80803.72010964468	81228.30844603486
16	83264.55974729432	88786.96988400753
17	85800.34310924294	96890.25894230521
18	88413.35257168677	105574.20539702171
19	91105.94001952547	114877.13860673571
20	46940.26448160859	56109.6340922648
21	48369.808360050796	61052.34006348052
22	49842.88833107706	66345.54786653923
23	51360.830266097204	72012.29757448549
24	52925.00041531687	78077.09558742661
25	54536.80663745503	84566.00657230176
26	56197.69966691179	91506.75112648062
27	57909.1744195273	98928.80952030746
28	59672.77133810692	106863.53189570383
29	61490.07777892375	115344.25532129662
30	31681.36472022319	47907.13059001325
31	32646.20591778898	51863.76708717404
32	33640.430904365785	56095.34697986574
33	34664.934549553735	60619.793940600095
34	35720.63897578955	65456.16806270761
35	36808.49438831906	70624.73698792505
36	37929.47993044595	76147.05145831365
37	39084.60456482696	82046.02556688682
38	40274.90798160626	88346.02199831598
39	41501.46153420686	95072.94256912632
40	21382.684601810466	36906.123094116585
41	22033.88429603364	39859.301970056134
42	22704.915973455063	43015.5311860184
43	23396.383607880394	46387.98904135168
44	24108.90956685609	49990.68768983893
45	24843.13517184218	53838.52527960888
46	25599.721275444856	57947.341334778546
47	26379.34885622846	62333.97557982008
48	27182.719631642132	67016.33042008973
49	28010.55668961291	72013.43730517151
50	14431.80256968682	26991.796910142904
51	14871.316391055798	29113.77542608475
52	15324.2154010207	31380.762593572395
53	15790.907239262091	33802.14530099364
54	16271.811959937031	36387.90368205068
55	16767.362409756177	39148.64818959272
56	17278.004617575018	42095.65897383134
57	17804.19819584998	45240.92770779489
58	18346.41675432063	48597.202011723035
59	18905.148326290462	52178.03263749447
60	9740.447903944874	19166.320649424215
61	10037.088705358025	20657.17458713741
62	10342.763564129811	22249.52696912755
63	10657.7476082668	23949.9376155702
64	10982.324344670773	25765.380617337178
65	11316.785914314085	27703.270216012213
66	11661.433355186244	29771.488292245525
67	12016.576873248438	31978.413562144986
68	12382.536121639827	34332.952587574444
69	12759.640488386958	36844.572712783876
70	6574.114696437604	13368.103209144714
71	6774.326295674577	14401.04949564399
72	6980.635245858401	15504.152656195525
73	7193.227238970512	16681.942296751302
74	7412.293622155101	17939.233945840722
75	7638.03156994446	19281.146912505712
76	7870.644261729367	20713.123253913676
77	8110.341064634257	22240.94792143158
78	8357.337721961763	23870.7701582026
79	8611.856547376256	25609.12622578876
80	4437.063312500572	9219.4012371159
81	4572.192007805023	9928.74114757886
82	4711.435984548721	10686.184798849212
83	4854.92057170998	11494.835905948328
84	5002.774915102749	12357.99403999157
85	5155.132093616548	13279.166859032699
86	5312.129238996457	14262.083098869358
87	5473.907659270945	15310.706370914062
88	5640.612965938628	16429.249817151245
89	5812.395205028454	17622.19167529766
90	2994.704496075626	6312.127530437154
91	3085.906825832111	6796.4275524779705
92	3179.886680036804	7313.53712803446
93	3276.728646902321	7865.572250896921
94	3376.519890735869	8454.782415152538
95	3479.3502303930095	9083.558951225688
96	3585.31222012069	9754.443879852297
97	3694.5012328623147	10470.139316090397
98	3807.01554609983	11233.517457456484
99	3922.9564303100938	12047.63119238765
100	2021.2141200575697	4301.0935359429795
101	2082.7692541041906	4630.488073540722
102	2146.1990210706476	4982.182955786157
103	2211.5605120288483	5357.615988732964
104	2278.912556732688	5758.315679028522
105	2348.3157765687997	6185.906897088738
106	2419.8326391198934	6642.116892125733
107	2493.5275143897984	7128.781680836396
108	2569.466732740811	7647.85283290983
109	2647.7186445954985	8201.404677945313
110	1364.176840978346	2921.5442803850406
111	1405.7222109005222	3145.013104064482
112	1448.5328257016051	3383.6042453828454
113	1492.6472178247184	3638.292522169402
114	1538.1050932005835	3910.1142408471183
115	1584.9473669855379	4200.171035501334
116	1633.2162003879362	4509.633945464731
117	1682.9550386160845	4839.74774620177
118	1734.2086499818602	5191.835549190931
119	1787.0231661952155	5567.303687474941
120	996.0412757588637	2399.037250292367
121	1110.3361632716153	3108.6113422021563
122	1237.746291718132	4004.994904800151
123	1379.7766238180413	5135.197837942503
124	1538.1048154804375	6557.830239559057
125	1714.6010322001928	8345.939465713796
126	1911.3500393688594	10590.538182568425
127	2130.6758274299195	13404.991381128291
128	2375.1690627496146	16930.471119791568
129	2647.7176884518044	21342.738457032152
130	1475.770518336275	7622.372428570637
131	1645.1139275834178	9660.835904140009
132	1833.8893487180012	12215.626287976107
133	2044.3265885430917	15414.524066521531
134	2278.9113222920437	19416.602891717794
135	2540.4144543128123	24419.856087537493
136	2831.9248478657637	30670.67760349239
137	3156.8858106378957	38475.6478566862
138	3519.135766938713	48216.184260136084
139	3922.9535969959243	60366.752133899085
140	2186.554589448335	20223.55771502628
141	2437.459865086722	25410.817186200435
142	2717.156307269483	31888.941341353067
143	3028.947677820188	39974.86157976715
144	3376.516842416013	50062.840274365524
145	3763.9692724318525	62643.28483729694
146	4195.881538583964	78326.13287781407
147	4677.355369177893	97869.91833811653
148	5214.077911494276	122217.89789724354
149	5812.388908117306	152542.95172112508
150	3239.677790844818	49567.436329853714
151	3611.42805631455	62010.15939188931
152	4025.8363479211266	77519.85708610786
153	4487.79763780826	96846.23550921596
154	5002.768592001392	120921.55483225838
155	5576.832024301915	150905.00075591484
156	6216.768746210826	188237.83163910508
157	6930.1376615698855	234711.9171328789
158	7725.365051994587	292554.9190327253
159	8611.844107734467	364536.1540199141
160	4800.022939807402	116475.34960808764
161	5350.821481309543	145353.91967866666
162	5964.823686028562	181310.78331427847
163	6649.282120452998	226071.684103852
164	7412.281576894913	281782.07207048294
165	8262.83457069388	351109.0584667203
166	9210.987795643732	437368.1237134568
167	10267.940795088802	544680.5866221482
168	11446.17825042733	678169.3011701406
169	12759.617449607878	844201.8590855013
170	7111.886338755016	267045.2331185745
171	7927.9692349906	332757.6692169907
172	8837.69694805896	414520.64762886905
173	9851.815140882452	516241.0625551617
174	10982.302532045731	642775.2518137684
175	12242.512387882121	800159.5519319363
176	13647.330250656318	995896.8191420526
177	15213.349765921625	1.2393124993607085e6
178	16959.068685916573	1.5419971266163234e6
179	18905.10736418428	1.9183562257228775e6
180	10537.226161131572	603051.1721519856
181	11746.363882723866	750738.8695476943
182	13094.24912737591	934419.9685432727
183	14596.803055110619	1.1628465798795305e6
184	16271.773765494663	1.4468966876268897e6
185	18138.94593739409	1.8000902593408308e6
186	20220.37452471324	2.2392306252464694e6
187	22540.64526852055	2.7852015280213496e6
188	25127.16510271876	3.463957622515551e6
189	28010.485883518253	4.307755372890158e6
190	15612.332633295808	1.3487683400895228e6
191	17403.834497287033	1.6780651779368904e6
192	19400.909673355873	2.0875002137409875e6
193	21627.147523862466	2.5965465326140737e6
194	24108.84427039365	3.229405686235153e6
195	26875.31360355227	4.0161554755735234e6
196	29959.232934955126	4.99417630079935e6
197	33397.029381352586	6.209923681631457e6
198	37229.31004009694	7.721130956883155e6
199	41501.34163835408	9.599546558591789e6
200	23131.79261082671	2.9978041472791233e6
201	25786.146098746616	3.7282272147110538e6
202	28745.084387220842	4.636238415280066e6
203	32043.558322529254	5.764971252374259e6
204	35720.52933077532	7.168030720343464e6
205	39819.42962850285	8.912034888809165e6
206	44388.675242088706	1.1079773301083077e7
207	49482.23789567378	1.377413187305378e7
208	55160.282522746464	1.7122970303415332e7
209	61489.87793163711	2.1285183145428225e7
210	34272.894509636164	6.635627178585511e6
211	38205.67994539113	8.250250112525866e6
212	42589.74915816522	1.02571896584621e7
213	47476.88657676278	1.2751705313562416e7
214	52924.81884905995	1.5852179408058783e7
215	58997.896706578875	1.9705728982956953e7
216	65767.85507244064	2.449517956498985e7
217	73314.66039105813	3.0447731334519956e7
218	81727.45518818879	3.784572838320352e7
219	91105.61101844866	4.704004142152438e7
220	50779.951118828045	1.4647891467824223e7
221	56606.90723227586	1.8208927347981196e7
222	63102.5015936927	2.263484972274191e7
223	70343.45987218314	2.8135622376094032e7
224	78415.31194199168	3.4972169907226644e7
225	87413.40215753915	4.3468745296710804e7
226	97444.01555665855	5.402829878555032e7
227	108625.6332946923	6.715157639750789e7
228	121090.3321385823	8.346085317759295e7
229	134985.34455171402	1.0372942585160641e8
230	75237.39889858344	3.227581776210419e7
231	83870.82630079026	4.011767456466949e7
232	93494.93213952365	4.9863585100614145e7
233	104223.39592106496	6.197572455452563e7
234	116182.94177815749	7.702843669979022e7
235	129514.8353297756	9.573545503211728e7
236	144376.55230427667	1.1898372972893496e8
237	160943.6386356378	1.478754634637386e8
238	179411.78400415007	1.8378034810710979e8
239	199999.13331414064	2.2840047774662995e8
