# Supplementary material for: Closed-form stochastic solutions for non-equilibrium dynamics and inheritance of cellular components over many cell divisions
Source: Proc Math Phys Eng Sci. 2015 Aug 8;471(2180):20150050. doi: 10.1098/rspa.2015.0050 (PMC4550007; doi:10.1098/rspa.2015.0050)
Supplement: johnston-code.tar.gz [file rspa20150050supp2.gz › Part2/bneckcurve.dat]

0.0693147 239.0 186625.07140 8240399.92670
0.02 239.0 177524.30850 481149817.44253
0.03 239.0 177524.30850 481149817.44253
0.04 239.0 177524.30850 481149817.44253
0.05 239.0 177524.30850 481149817.44253
