# Supplementary material for: Closed-form stochastic solutions for non-equilibrium dynamics and inheritance of cellular components over many cell divisions
Source: Proc Math Phys Eng Sci. 2015 Aug 8;471(2180):20150050. doi: 10.1098/rspa.2015.0050 (PMC4550007; doi:10.1098/rspa.2015.0050)
Supplement: johnston-code.tar.gz [file rspa20150050supp2.gz › Part3/trythisnormal.txt]

0.0000 1000.0000 0.0000 
1.0000 1000.0318 25.1048 
2.0000 1000.0205 29.4309 
3.0000 999.9461 30.6619 
4.0000 999.9189 31.3426 
5.0000 999.9659 31.5160 
6.0000 696.6628 26.4128 
7.0000 816.0672 28.5523 
8.0000 888.4327 29.8338 
9.0000 932.3451 30.5528 
10.0000 958.8465 30.9405 
11.0000 684.2135 26.1018 
12.0000 808.4904 28.3015 
13.0000 883.9027 29.6481 
14.0000 929.6376 30.5261 
15.0000 957.3013 30.9734 
16.0000 683.9530 26.1096 
17.0000 808.2802 28.4852 
18.0000 883.7463 29.6346 
19.0000 929.5626 30.3991 
20.0000 957.3494 30.8611 
21.0000 683.8798 26.1995 
22.0000 808.2947 28.3838 
23.0000 883.7787 29.7387 
24.0000 929.4565 30.4489 
25.0000 957.4023 30.9412 
26.0000 683.7227 26.1380 
27.0000 807.9870 28.3834 
28.0000 883.5186 29.7265 
29.0000 929.2524 30.4692 
30.0000 957.0226 30.9074 
31.0000 683.7763 26.1446 
32.0000 808.2141 28.3534 
33.0000 883.8238 29.7050 
34.0000 929.5798 30.5231 
35.0000 957.3506 30.9483 
36.0000 683.8212 26.1942 
37.0000 808.2981 28.4522 
38.0000 883.7735 29.7713 
39.0000 929.5800 30.4377 
