# Supplementary material for: Closed-form stochastic solutions for non-equilibrium dynamics and inheritance of cellular components over many cell divisions
Source: Proc Math Phys Eng Sci. 2015 Aug 8;471(2180):20150050. doi: 10.1098/rspa.2015.0050 (PMC4550007; doi:10.1098/rspa.2015.0050)
Supplement: johnston-code.tar.gz [file rspa20150050supp2.gz › Part3/trythisyeast.txt]

0.1000 100.0080 3.0865 
0.2000 100.0087 4.2609 
0.3000 100.0020 5.0908 
0.4000 100.0037 5.7381 
0.5000 99.9959 6.2644 
0.6000 99.9986 6.7026 
0.7000 99.9971 7.0853 
0.8000 99.9953 7.4136 
0.9000 99.9916 7.6976 
1.0000 99.9941 7.9485 
1.1000 99.9906 8.1619 
1.2000 99.9887 8.3613 
1.3000 99.9901 8.5339 
1.4000 99.9876 8.6764 
1.5000 99.9943 8.8080 
1.6000 99.9970 8.9239 
1.7000 99.9923 9.0295 
1.8000 99.9990 9.1213 
1.9000 100.0034 9.2100 
2.0000 99.9967 9.2834 
2.1000 99.9942 9.3471 
2.2000 99.9927 9.4036 
2.3000 99.9987 9.4611 
2.4000 100.0015 9.5167 
2.5000 100.0004 9.5631 
2.6000 99.9994 9.6073 
2.7000 100.0105 9.6457 
2.8000 100.0067 9.6766 
2.9000 100.0083 9.7044 
3.0000 100.0053 9.7317 
3.1000 99.9959 9.7611 
3.2000 100.0027 9.7842 
3.3000 100.0098 9.8085 
3.4000 100.0087 9.8230 
3.5000 100.0073 9.8472 
3.6000 100.0071 9.8663 
3.7000 100.0065 9.8728 
3.8000 100.0093 9.8840 
3.9000 100.0088 9.8968 
4.0000 100.0160 9.9123 
4.1000 100.0102 9.9141 
4.2000 100.0028 9.9220 
4.3000 100.0053 9.9219 
4.4000 100.0042 9.9278 
4.5000 100.0122 9.9360 
4.6000 100.0101 9.9417 
4.7000 100.0052 9.9484 
4.8000 100.0046 9.9547 
4.9000 100.0107 9.9666 
5.0000 100.0132 9.9708 
5.1000 85.7364 10.2761 
5.2000 86.4253 10.2183 
5.3000 87.0962 10.1694 
5.4000 87.7271 10.1248 
5.5000 88.3240 10.0864 
5.6000 88.8885 10.0560 
5.7000 89.4248 10.0186 
5.8000 89.9368 9.9910 
5.9000 90.4282 9.9727 
6.0000 90.8986 9.9536 
6.1000 91.3338 9.9410 
6.2000 91.7578 9.9263 
6.3000 92.1606 9.9119 
6.4000 92.5423 9.9003 
6.5000 92.9042 9.8993 
6.6000 93.2459 9.8842 
6.7000 93.5690 9.8861 
6.8000 93.8764 9.8806 
6.9000 94.1759 9.8746 
7.0000 94.4587 9.8679 
7.1000 94.7274 9.8618 
7.2000 94.9823 9.8689 
7.3000 95.2331 9.8681 
7.4000 95.4675 9.8726 
7.5000 95.6850 9.8725 
7.6000 95.9018 9.8805 
7.7000 96.1000 9.8818 
7.8000 96.2796 9.8816 
7.9000 96.4627 9.8842 
8.0000 96.6354 9.8846 
8.1000 96.7933 9.8843 
8.2000 96.9504 9.9013 
8.3000 97.1028 9.9011 
8.4000 97.2514 9.8981 
8.5000 97.3842 9.9045 
8.6000 97.5148 9.9008 
8.7000 97.6320 9.9031 
8.8000 97.7529 9.9088 
8.9000 97.8604 9.9173 
9.0000 97.9720 9.9197 
9.1000 98.0726 9.9219 
9.2000 98.1774 9.9289 
9.3000 98.2620 9.9329 
9.4000 98.3462 9.9359 
9.5000 98.4178 9.9399 
9.6000 98.4921 9.9434 
9.7000 98.5619 9.9454 
9.8000 98.6257 9.9498 
9.9000 98.6876 9.9516 
10.0000 98.7472 9.9507 
10.1000 84.5365 10.2562 
10.2000 85.2865 10.1962 
10.3000 86.0016 10.1454 
10.4000 86.6840 10.0931 
10.5000 87.3370 10.0562 
10.6000 87.9539 10.0237 
10.7000 88.5358 9.9918 
10.8000 89.0915 9.9620 
10.9000 89.6213 9.9382 
11.0000 90.1205 9.9213 
11.1000 90.6115 9.9040 
11.2000 91.0676 9.8851 
11.3000 91.4959 9.8774 
11.4000 91.9133 9.8618 
11.5000 92.3109 9.8589 
11.6000 92.6774 9.8511 
11.7000 93.0303 9.8566 
11.8000 93.3725 9.8521 
11.9000 93.6951 9.8546 
12.0000 94.0013 9.8416 
12.1000 94.2948 9.8458 
12.2000 94.5754 9.8440 
12.3000 94.8354 9.8432 
12.4000 95.0918 9.8435 
12.5000 95.3279 9.8436 
12.6000 95.5567 9.8505 
12.7000 95.7733 9.8494 
12.8000 95.9871 9.8564 
12.9000 96.1848 9.8590 
13.0000 96.3755 9.8630 
13.1000 96.5422 9.8689 
13.2000 96.7123 9.8774 
13.3000 96.8742 9.8798 
13.4000 97.0262 9.8828 
13.5000 97.1678 9.8906 
13.6000 97.3104 9.8998 
13.7000 97.4396 9.9043 
13.8000 97.5654 9.9048 
13.9000 97.6871 9.9146 
14.0000 97.7980 9.9193 
14.1000 97.8991 9.9307 
14.2000 98.0077 9.9379 
14.3000 98.1080 9.9434 
14.4000 98.1965 9.9401 
14.5000 98.2803 9.9357 
14.6000 98.3684 9.9378 
14.7000 98.4523 9.9394 
14.8000 98.5302 9.9400 
14.9000 98.6054 9.9413 
15.0000 98.6693 9.9462 
15.1000 84.4686 10.2555 
15.2000 85.2314 10.1938 
15.3000 85.9560 10.1397 
15.4000 86.6386 10.0960 
15.5000 87.2906 10.0505 
15.6000 87.9143 10.0128 
15.7000 88.5134 9.9846 
15.8000 89.0676 9.9556 
15.9000 89.5929 9.9298 
16.0000 90.0920 9.9114 
16.1000 90.5749 9.9026 
16.2000 91.0336 9.8941 
16.3000 91.4681 9.8840 
16.4000 91.8862 9.8737 
16.5000 92.2818 9.8528 
16.6000 92.6591 9.8480 
16.7000 93.0165 9.8499 
16.8000 93.3519 9.8505 
16.9000 93.6710 9.8489 
17.0000 93.9788 9.8431 
17.1000 94.2788 9.8429 
17.2000 94.5615 9.8481 
17.3000 94.8247 9.8566 
17.4000 95.0807 9.8553 
17.5000 95.3211 9.8598 
17.6000 95.5484 9.8612 
17.7000 95.7678 9.8636 
17.8000 95.9689 9.8644 
17.9000 96.1625 9.8709 
18.0000 96.3461 9.8734 
18.1000 96.5229 9.8783 
18.2000 96.6856 9.8778 
18.3000 96.8457 9.8723 
18.4000 97.0057 9.8757 
18.5000 97.1489 9.8759 
18.6000 97.2830 9.8853 
18.7000 97.4157 9.8818 
18.8000 97.5473 9.8845 
18.9000 97.6705 9.8916 
19.0000 97.7877 9.8960 
19.1000 97.8960 9.8963 
19.2000 98.0107 9.9022 
19.3000 98.1078 9.9143 
19.4000 98.2053 9.9190 
19.5000 98.2941 9.9194 
19.6000 98.3816 9.9279 
19.7000 98.4637 9.9282 
19.8000 98.5428 9.9378 
19.9000 98.6084 9.9425 
20.0000 98.6784 9.9496 
20.1000 84.4723 10.2443 
20.2000 85.2319 10.1884 
20.3000 85.9581 10.1384 
20.4000 86.6394 10.1012 
20.5000 87.2969 10.0578 
20.6000 87.9117 10.0261 
20.7000 88.4991 9.9976 
20.8000 89.0617 9.9628 
20.9000 89.5923 9.9451 
21.0000 90.0962 9.9345 
21.1000 90.5769 9.9092 
21.2000 91.0357 9.8980 
21.3000 91.4746 9.8911 
21.4000 91.8939 9.8769 
21.5000 92.2936 9.8703 
21.6000 92.6721 9.8613 
21.7000 93.0347 9.8607 
21.8000 93.3706 9.8592 
21.9000 93.6860 9.8677 
22.0000 93.9942 9.8748 
22.1000 94.2870 9.8604 
22.2000 94.5661 9.8586 
22.3000 94.8388 9.8515 
22.4000 95.0927 9.8520 
22.5000 95.3353 9.8463 
22.6000 95.5623 9.8429 
22.7000 95.7812 9.8495 
22.8000 95.9860 9.8475 
22.9000 96.1809 9.8537 
23.0000 96.3750 9.8591 
23.1000 96.5485 9.8631 
23.2000 96.7183 9.8657 
23.3000 96.8743 9.8732 
23.4000 97.0214 9.8755 
23.5000 97.1693 9.8866 
23.6000 97.3113 9.8916 
23.7000 97.4396 9.8971 
23.8000 97.5625 9.9001 
23.9000 97.6850 9.8971 
24.0000 97.7989 9.9047 
24.1000 97.9053 9.9078 
24.2000 98.0063 9.9146 
24.3000 98.0990 9.9113 
24.4000 98.1962 9.9176 
24.5000 98.2843 9.9165 
24.6000 98.3679 9.9248 
24.7000 98.4454 9.9288 
24.8000 98.5247 9.9315 
24.9000 98.5959 9.9350 
25.0000 98.6659 9.9371 
25.1000 84.4609 10.2396 
25.2000 85.2146 10.1845 
25.3000 85.9311 10.1305 
25.4000 86.6153 10.0871 
25.5000 87.2631 10.0499 
25.6000 87.8802 10.0170 
25.7000 88.4795 9.9824 
25.8000 89.0419 9.9610 
25.9000 89.5734 9.9404 
26.0000 90.0747 9.9182 
26.1000 90.5578 9.9017 
26.2000 91.0151 9.8918 
26.3000 91.4460 9.8773 
26.4000 91.8636 9.8684 
26.5000 92.2624 9.8616 
26.6000 92.6502 9.8626 
26.7000 93.0091 9.8618 
26.8000 93.3550 9.8645 
26.9000 93.6721 9.8575 
27.0000 93.9798 9.8628 
27.1000 94.2721 9.8555 
27.2000 94.5533 9.8568 
27.3000 94.8166 9.8583 
27.4000 95.0765 9.8528 
27.5000 95.3082 9.8538 
27.6000 95.5413 9.8632 
27.7000 95.7583 9.8621 
27.8000 95.9622 9.8660 
27.9000 96.1601 9.8704 
28.0000 96.3482 9.8807 
28.1000 96.5276 9.8784 
28.2000 96.7016 9.8815 
28.3000 96.8606 9.8790 
28.4000 97.0191 9.8830 
28.5000 97.1636 9.8873 
28.6000 97.3025 9.8932 
28.7000 97.4319 9.8964 
28.8000 97.5531 9.9035 
28.9000 97.6699 9.9110 
29.0000 97.7865 9.9212 
29.1000 97.8893 9.9269 
29.2000 97.9960 9.9317 
29.3000 98.0887 9.9346 
29.4000 98.1763 9.9359 
29.5000 98.2628 9.9367 
29.6000 98.3443 9.9381 
29.7000 98.4179 9.9390 
29.8000 98.4898 9.9478 
29.9000 98.5664 9.9479 
30.0000 98.6374 9.9466 
30.1000 84.4414 10.2513 
30.2000 85.2048 10.1899 
30.3000 85.9257 10.1355 
30.4000 86.6184 10.0932 
30.5000 87.2678 10.0549 
30.6000 87.8867 10.0156 
30.7000 88.4773 9.9826 
30.8000 89.0431 9.9510 
30.9000 89.5761 9.9331 
31.0000 90.0924 9.9175 
31.1000 90.5785 9.8992 
31.2000 91.0398 9.8886 
31.3000 91.4705 9.8789 
31.4000 91.8878 9.8661 
31.5000 92.2843 9.8615 
31.6000 92.6636 9.8574 
31.7000 93.0163 9.8553 
31.8000 93.3558 9.8558 
31.9000 93.6805 9.8518 
32.0000 93.9997 9.8564 
32.1000 94.2918 9.8636 
32.2000 94.5712 9.8681 
32.3000 94.8370 9.8670 
32.4000 95.0803 9.8521 
32.5000 95.3239 9.8539 
32.6000 95.5492 9.8554 
32.7000 95.7682 9.8637 
32.8000 95.9676 9.8748 
32.9000 96.1705 9.8749 
33.0000 96.3519 9.8806 
33.1000 96.5333 9.8763 
33.2000 96.7043 9.8777 
33.3000 96.8555 9.8841 
33.4000 97.0034 9.8834 
33.5000 97.1415 9.8883 
33.6000 97.2803 9.8818 
33.7000 97.4122 9.8922 
33.8000 97.5397 9.8967 
33.9000 97.6588 9.8978 
34.0000 97.7740 9.8991 
34.1000 97.8834 9.9045 
34.2000 97.9804 9.9105 
34.3000 98.0778 9.9116 
34.4000 98.1705 9.9109 
34.5000 98.2538 9.9212 
34.6000 98.3346 9.9213 
34.7000 98.4219 9.9300 
34.8000 98.5002 9.9345 
34.9000 98.5707 9.9384 
35.0000 98.6390 9.9422 
35.1000 84.4371 10.2484 
35.2000 85.1989 10.1910 
35.3000 85.9225 10.1378 
35.4000 86.6108 10.0977 
35.5000 87.2664 10.0613 
35.6000 87.8906 10.0262 
35.7000 88.4862 9.9955 
35.8000 89.0499 9.9682 
35.9000 89.5807 9.9450 
36.0000 90.0944 9.9253 
36.1000 90.5799 9.9142 
36.2000 91.0459 9.9083 
36.3000 91.4787 9.8986 
36.4000 91.8935 9.8890 
36.5000 92.2926 9.8746 
36.6000 92.6678 9.8641 
36.7000 93.0219 9.8607 
36.8000 93.3621 9.8545 
36.9000 93.6786 9.8489 
37.0000 93.9875 9.8546 
37.1000 94.2776 9.8471 
37.2000 94.5443 9.8492 
37.3000 94.8144 9.8543 
37.4000 95.0595 9.8570 
37.5000 95.2992 9.8601 
37.6000 95.5275 9.8582 
37.7000 95.7433 9.8639 
37.8000 95.9418 9.8619 
37.9000 96.1400 9.8621 
38.0000 96.3246 9.8716 
38.1000 96.5065 9.8784 
38.2000 96.6738 9.8784 
38.3000 96.8415 9.8773 
38.4000 96.9930 9.8723 
38.5000 97.1353 9.8795 
38.6000 97.2845 9.8879 
38.7000 97.4076 9.8797 
38.8000 97.5312 9.8856 
38.9000 97.6514 9.8876 
39.0000 97.7658 9.8968 
39.1000 97.8764 9.9005 
39.2000 97.9780 9.9007 
39.3000 98.0701 9.9054 
39.4000 98.1663 9.9156 
39.5000 98.2554 9.9210 
39.6000 98.3420 9.9249 
39.7000 98.4210 9.9316 
39.8000 98.5023 9.9326 
39.9000 98.5697 9.9361 
40.0000 98.6397 9.9468 
