# Supplementary material for: Closed-form stochastic solutions for non-equilibrium dynamics and inheritance of cellular components over many cell divisions
Source: Proc Math Phys Eng Sci. 2015 Aug 8;471(2180):20150050. doi: 10.1098/rspa.2015.0050 (PMC4550007; doi:10.1098/rspa.2015.0050)
Supplement: johnston-code.tar.gz [file rspa20150050supp2.gz › Part3/c2yeast.txt]

7.039445108751121	97.05287255083074
12.03944510875112	97.05287255083074
17.03944510875112	97.05287255083074
22.03944510875112	97.05287255083074
27.03944510875112	97.05287255083074
32.03944510875112	97.05287255083074
37.03944510875112	97.05287255083074
42.03944510875112	97.05287255083074
47.03944510875112	97.05287255083074
52.03944510875112	97.05287255083074
