# Supplementary material for: Closed-form stochastic solutions for non-equilibrium dynamics and inheritance of cellular components over many cell divisions
Source: Proc Math Phys Eng Sci. 2015 Aug 8;471(2180):20150050. doi: 10.1098/rspa.2015.0050 (PMC4550007; doi:10.1098/rspa.2015.0050)
Supplement: johnston-code.tar.gz [file rspa20150050supp2.gz › Part4/part4-numerics.nb]

(* Content-type: application/vnd.wolfram.mathematica *)

(*** Wolfram Notebook File ***)
(* http://www.wolfram.com/nb *)

(* CreatedBy='Mathematica 8.0' *)

(*CacheID: 234*)
(* Internal cache information:
NotebookFileLineBreakTest
NotebookFileLineBreakTest
NotebookDataPosition[       157,          7]
NotebookDataLength[     57306,       1699]
NotebookOptionsPosition[     54436,       1623]
NotebookOutlinePosition[     54912,       1641]
CellTagsIndexPosition[     54869,       1638]
WindowFrame->Normal*)

(* Beginning of Notebook Content *)
Notebook[{
Cell[BoxData[
 StyleBox[
  RowBox[{"(*", 
   RowBox[{
    RowBox[{"**", " ", "numeric"}], " ", "solutions", " ", "for", " ", "a", 
    " ", "few", " ", "cell", " ", "divisions", " ", "of", " ", "different", 
    " ", "partitioning", " ", "regimes"}], " ", "***)"}], 
  "Subsubtitle"]], "Input",
 CellChangeTimes->{{3.5396102376149316`*^9, 3.5396102450681043`*^9}, {
  3.640956174522344*^9, 3.640956178815462*^9}}],

Cell[BoxData[
 RowBox[{"(*", 
  RowBox[{
   RowBox[{
    RowBox[{"**", " ", "all"}], " ", "these", " ", "follow", " ", "the", " ", 
    "same", " ", 
    RowBox[{"format", ".", " ", "first"}], " ", "the", " ", "BD", " ", 
    "generating", " ", "function", " ", "between", " ", "cell", " ", 
    "divisions", " ", "is", " ", 
    RowBox[{"defined", ".", " ", "then"}], " ", "an", " ", "appropriate", " ",
     "recursion", " ", "over", " ", "four", " ", "cell", " ", "divisions", 
    " ", "is", " ", "explicitly", " ", "written", " ", "down", " ", "to", " ",
     "describe", " ", "the", " ", "partitioning", " ", "at", " ", "each", " ", 
    RowBox[{"division", ".", " ", "mathematica"}], " ", "will", " ", 
    "process", " ", "the", " ", 
    RowBox[{"(", 
     RowBox[{"increasingly", " ", "lengthy"}], ")"}], " ", "expressions", " ", 
    RowBox[{"involved", ".", " ", "means"}], " ", "and", " ", "variances", 
    " ", "are", " ", "then", " ", "produced", " ", "by", " ", "taking", " ", 
    "derivatives"}], ",", " ", 
   RowBox[{"and", " ", "output", " ", "to", " ", "a", " ", 
    RowBox[{"file", "."}]}]}], " ", "***)"}]], "Input",
 CellChangeTimes->{{3.64095618584607*^9, 3.640956275835582*^9}}],

Cell[BoxData[
 RowBox[{"Clear", "[", "g0", "]"}]], "Input",
 CellChangeTimes->{{3.539610266177614*^9, 3.5396102679432507`*^9}}],

Cell[BoxData[
 RowBox[{"(*", 
  RowBox[{
   RowBox[{"**", " ", "parameterisation"}], " ", "to", " ", "use"}], " ", 
  "***)"}]], "Input",
 CellChangeTimes->{{3.640956291760573*^9, 3.640956296229902*^9}}],

Cell[BoxData[
 RowBox[{
  RowBox[{"vals", " ", "=", " ", 
   RowBox[{"{", 
    RowBox[{
     RowBox[{"\[Nu]", "\[Rule]", "0.01"}], ",", " ", 
     RowBox[{"\[Lambda]", "\[Rule]", 
      RowBox[{
       RowBox[{
        RowBox[{"Log", "[", "2", "]"}], "/", "10"}], "+", "0.01"}]}], ",", 
     " ", 
     RowBox[{"\[Tau]", "\[Rule]", "10"}], ",", " ", 
     RowBox[{"m0", "\[Rule]", "100"}], ",", " ", 
     RowBox[{"\[Eta]", "\[Rule]", "100"}], ",", " ", 
     RowBox[{"nc", "\[Rule]", "10"}]}], "}"}]}], ";"}]], "Input",
 CellChangeTimes->{{3.539610402209735*^9, 3.5396104306005416`*^9}, {
   3.539612750802891*^9, 3.539612756943555*^9}, {3.5396142546093903`*^9, 
   3.539614254750016*^9}, 3.53961451554856*^9, {3.5396148238630333`*^9, 
   3.539614827597432*^9}, 3.539614882550909*^9, 3.5396154769922132`*^9, {
   3.539676022364076*^9, 3.5396760364266663`*^9}, {3.5396760685987473`*^9, 
   3.5396760710987635`*^9}, {3.59859151953503*^9, 3.598591521600232*^9}}],

Cell[BoxData[
 StyleBox[
  RowBox[{"(*", 
   RowBox[{"**", " ", "deterministic"}], " ", "***)"}], "Title"]], "Input",
 CellChangeTimes->{{3.5396102492087555`*^9, 3.5396102538962855`*^9}}],

Cell[CellGroupData[{

Cell[BoxData[
 RowBox[{
  RowBox[{"g0", "[", 
   RowBox[{"z_", ",", "t_"}], "]"}], ":=", 
  RowBox[{"(", 
   FractionBox[
    RowBox[{
     RowBox[{
      RowBox[{"-", "z"}], " ", "\[Lambda]"}], "+", "\[Nu]", "+", 
     RowBox[{
      SuperscriptBox["\[ExponentialE]", 
       RowBox[{"t", " ", 
        RowBox[{"(", 
         RowBox[{"\[Lambda]", "-", "\[Nu]"}], ")"}]}]], " ", 
      RowBox[{"(", 
       RowBox[{
        RowBox[{"-", "1"}], "+", "z"}], ")"}], " ", "\[Nu]"}]}], 
    RowBox[{
     RowBox[{
      SuperscriptBox["\[ExponentialE]", 
       RowBox[{"t", " ", 
        RowBox[{"(", 
         RowBox[{"\[Lambda]", "-", "\[Nu]"}], ")"}]}]], " ", 
      RowBox[{"(", 
       RowBox[{
        RowBox[{"-", "1"}], "+", "z"}], ")"}], " ", "\[Lambda]"}], "-", 
     RowBox[{"z", " ", "\[Lambda]"}], "+", "\[Nu]"}]], ")"}]}]], "Input",
 CellGroupingRules->{GroupTogetherGrouping, 10000.},
 CellChangeTimes->{3.539610261771336*^9, 3.5396113111686773`*^9}],

Cell[BoxData[{
 RowBox[{
  RowBox[{"h44", " ", "=", " ", 
   RowBox[{"g0", "[", 
    RowBox[{"z", ",", "t"}], "]"}]}], ";"}], "\[IndentingNewLine]", 
 RowBox[{
  RowBox[{"h43", " ", "=", " ", 
   RowBox[{"g0", "[", 
    RowBox[{
     RowBox[{"Sqrt", "[", "h44", "]"}], ",", " ", "\[Tau]"}], "]"}]}], 
  ";"}], "\[IndentingNewLine]", 
 RowBox[{
  RowBox[{"h42", " ", "=", " ", 
   RowBox[{"g0", "[", 
    RowBox[{
     RowBox[{"Sqrt", "[", "h43", "]"}], ",", " ", "\[Tau]"}], "]"}]}], 
  ";"}], "\[IndentingNewLine]", 
 RowBox[{
  RowBox[{"h41", " ", "=", " ", 
   RowBox[{"g0", "[", 
    RowBox[{
     RowBox[{"Sqrt", "[", "h42", "]"}], ",", " ", "\[Tau]"}], "]"}]}], 
  ";"}], "\[IndentingNewLine]", 
 RowBox[{
  RowBox[{
   RowBox[{"h40", " ", "=", " ", 
    RowBox[{"g0", "[", 
     RowBox[{
      RowBox[{"Sqrt", "[", "h41", "]"}], ",", " ", "\[Tau]"}], "]"}]}], ";"}],
   "\[IndentingNewLine]"}], "\[IndentingNewLine]", 
 RowBox[{
  RowBox[{"h33", " ", "=", " ", 
   RowBox[{"g0", "[", 
    RowBox[{"z", ",", "t"}], "]"}]}], ";"}], "\[IndentingNewLine]", 
 RowBox[{
  RowBox[{"h32", " ", "=", " ", 
   RowBox[{"g0", "[", 
    RowBox[{
     RowBox[{"Sqrt", "[", "h33", "]"}], ",", " ", "\[Tau]"}], "]"}]}], 
  ";"}], "\[IndentingNewLine]", 
 RowBox[{
  RowBox[{"h31", " ", "=", " ", 
   RowBox[{"g0", "[", 
    RowBox[{
     RowBox[{"Sqrt", "[", "h32", "]"}], ",", " ", "\[Tau]"}], "]"}]}], 
  ";"}], "\[IndentingNewLine]", 
 RowBox[{
  RowBox[{
   RowBox[{"h30", " ", "=", " ", 
    RowBox[{"g0", "[", 
     RowBox[{
      RowBox[{"Sqrt", "[", "h31", "]"}], ",", " ", "\[Tau]"}], "]"}]}], ";"}],
   "\[IndentingNewLine]"}], "\[IndentingNewLine]", 
 RowBox[{
  RowBox[{"h22", " ", "=", " ", 
   RowBox[{"g0", "[", 
    RowBox[{"z", ",", "t"}], "]"}]}], ";"}], "\[IndentingNewLine]", 
 RowBox[{
  RowBox[{"h21", " ", "=", " ", 
   RowBox[{"g0", "[", 
    RowBox[{
     RowBox[{"Sqrt", "[", "h22", "]"}], ",", " ", "\[Tau]"}], "]"}]}], 
  ";"}], "\[IndentingNewLine]", 
 RowBox[{
  RowBox[{
   RowBox[{"h20", " ", "=", " ", 
    RowBox[{"g0", "[", 
     RowBox[{
      RowBox[{"Sqrt", "[", "h21", "]"}], ",", " ", "\[Tau]"}], "]"}]}], ";"}],
   "\[IndentingNewLine]"}], "\[IndentingNewLine]", 
 RowBox[{
  RowBox[{"h11", " ", "=", " ", 
   RowBox[{"g0", "[", 
    RowBox[{"z", ",", "t"}], "]"}]}], ";"}], "\[IndentingNewLine]", 
 RowBox[{
  RowBox[{
   RowBox[{"h10", " ", "=", " ", 
    RowBox[{"g0", "[", 
     RowBox[{
      RowBox[{"Sqrt", "[", "h11", "]"}], ",", " ", "\[Tau]"}], "]"}]}], ";"}],
   "\[IndentingNewLine]"}], "\[IndentingNewLine]", 
 RowBox[{
  RowBox[{"h00", " ", "=", " ", 
   RowBox[{"g0", "[", 
    RowBox[{"z", ",", "t"}], "]"}]}], ";"}], "\[IndentingNewLine]"}], "Input",
 CellGroupingRules->{GroupTogetherGrouping, 10000.},
 CellChangeTimes->{{3.539610286458994*^9, 3.539610334693678*^9}, {
   3.5396104638663797`*^9, 3.5396105341637044`*^9}, 3.5396113111686773`*^9}],

Cell[BoxData[{
 RowBox[{
  RowBox[{"G40", " ", "=", " ", 
   RowBox[{"h40", "^", "m0"}]}], ";"}], "\[IndentingNewLine]", 
 RowBox[{
  RowBox[{"G30", " ", "=", " ", 
   RowBox[{"h30", "^", "m0"}]}], ";"}], "\[IndentingNewLine]", 
 RowBox[{
  RowBox[{"G20", " ", "=", " ", 
   RowBox[{"h20", "^", "m0"}]}], ";"}], "\[IndentingNewLine]", 
 RowBox[{
  RowBox[{"G10", " ", "=", " ", 
   RowBox[{"h10", "^", "m0"}]}], ";"}], "\[IndentingNewLine]", 
 RowBox[{
  RowBox[{"G00", " ", "=", " ", 
   RowBox[{"h00", "^", "m0"}]}], ";"}]}], "Input",
 CellGroupingRules->{GroupTogetherGrouping, 10000.},
 CellChangeTimes->{{3.53961057563272*^9, 3.539610593023456*^9}, 
   3.5396113111686773`*^9}],

Cell[BoxData[{
 RowBox[{
  RowBox[{"mean4", " ", "=", " ", 
   RowBox[{
    RowBox[{
     RowBox[{"D", "[", 
      RowBox[{"G40", ",", " ", "z"}], "]"}], "/.", 
     RowBox[{"z", "\[Rule]", "1"}]}], "/.", "vals"}]}], 
  ";"}], "\[IndentingNewLine]", 
 RowBox[{
  RowBox[{"variance4", " ", "=", " ", 
   RowBox[{
    RowBox[{
     RowBox[{"(", 
      RowBox[{
       RowBox[{"D", "[", 
        RowBox[{"G40", ",", " ", 
         RowBox[{"{", 
          RowBox[{"z", ",", "2"}], "}"}]}], "]"}], " ", "+", " ", "mean4", 
       "-", " ", 
       RowBox[{"mean4", "^", "2"}]}], ")"}], "/.", 
     RowBox[{"z", "\[Rule]", "1"}]}], "/.", "vals"}]}], 
  ";"}], "\[IndentingNewLine]", 
 RowBox[{
  RowBox[{"mean3", " ", "=", " ", 
   RowBox[{
    RowBox[{
     RowBox[{"D", "[", 
      RowBox[{"G30", ",", " ", "z"}], "]"}], "/.", 
     RowBox[{"z", "\[Rule]", "1"}]}], "/.", "vals"}]}], 
  ";"}], "\[IndentingNewLine]", 
 RowBox[{
  RowBox[{"variance3", " ", "=", " ", 
   RowBox[{
    RowBox[{
     RowBox[{"(", 
      RowBox[{
       RowBox[{"D", "[", 
        RowBox[{"G30", ",", " ", 
         RowBox[{"{", 
          RowBox[{"z", ",", "2"}], "}"}]}], "]"}], " ", "+", " ", "mean3", 
       "-", " ", 
       RowBox[{"mean3", "^", "2"}]}], ")"}], "/.", 
     RowBox[{"z", "\[Rule]", "1"}]}], "/.", "vals"}]}], 
  ";"}], "\[IndentingNewLine]", 
 RowBox[{
  RowBox[{"mean2", " ", "=", " ", 
   RowBox[{
    RowBox[{
     RowBox[{"D", "[", 
      RowBox[{"G20", ",", " ", "z"}], "]"}], "/.", 
     RowBox[{"z", "\[Rule]", "1"}]}], "/.", "vals"}]}], 
  ";"}], "\[IndentingNewLine]", 
 RowBox[{
  RowBox[{"variance2", " ", "=", " ", 
   RowBox[{
    RowBox[{
     RowBox[{"(", 
      RowBox[{
       RowBox[{"D", "[", 
        RowBox[{"G20", ",", " ", 
         RowBox[{"{", 
          RowBox[{"z", ",", "2"}], "}"}]}], "]"}], " ", "+", " ", "mean2", 
       "-", " ", 
       RowBox[{"mean2", "^", "2"}]}], ")"}], "/.", 
     RowBox[{"z", "\[Rule]", "1"}]}], "/.", "vals"}]}], 
  ";"}], "\[IndentingNewLine]", 
 RowBox[{
  RowBox[{"mean1", " ", "=", " ", 
   RowBox[{
    RowBox[{
     RowBox[{"D", "[", 
      RowBox[{"G10", ",", " ", "z"}], "]"}], "/.", 
     RowBox[{"z", "\[Rule]", "1"}]}], "/.", "vals"}]}], 
  ";"}], "\[IndentingNewLine]", GridBox[{
   {
    RowBox[{
     RowBox[{"variance1", " ", "=", " ", 
      RowBox[{
       RowBox[{
        RowBox[{"(", 
         RowBox[{
          RowBox[{"D", "[", 
           RowBox[{"G10", ",", " ", 
            RowBox[{"{", 
             RowBox[{"z", ",", "2"}], "}"}]}], "]"}], " ", "+", " ", "mean1", 
          "-", " ", 
          RowBox[{"mean1", "^", "2"}]}], ")"}], "/.", 
        RowBox[{"z", "\[Rule]", "1"}]}], "/.", "vals"}]}], ";"}]},
   {
    RowBox[{
     RowBox[{
      RowBox[{"mean0", " ", "=", " ", 
       RowBox[{
        RowBox[{
         RowBox[{"D", "[", 
          RowBox[{"G00", ",", " ", "z"}], "]"}], "/.", 
         RowBox[{"z", "\[Rule]", "1"}]}], "/.", "vals"}]}], ";"}], 
     "\[IndentingNewLine]", 
     RowBox[{
      RowBox[{"variance0", " ", "=", " ", 
       RowBox[{
        RowBox[{
         RowBox[{"(", 
          RowBox[{
           RowBox[{"D", "[", 
            RowBox[{"G00", ",", " ", 
             RowBox[{"{", 
              RowBox[{"z", ",", "2"}], "}"}]}], "]"}], " ", "+", " ", "mean0",
            "-", " ", 
           RowBox[{"mean0", "^", "2"}]}], ")"}], "/.", 
         RowBox[{"z", "\[Rule]", "1"}]}], "/.", "vals"}]}], ";"}]}]}
  }]}], "Input",
 CellGroupingRules->{GroupTogetherGrouping, 10000.},
 CellChangeTimes->{{3.5396105965547285`*^9, 3.5396106840084133`*^9}, 
   3.5396113111686773`*^9, 3.640956305553716*^9}],

Cell[BoxData[{
 RowBox[{
  RowBox[{"meana", " ", "=", " ", 
   RowBox[{"Table", "[", 
    RowBox[{
     RowBox[{"{", 
      RowBox[{"tt", ",", 
       RowBox[{
        RowBox[{"Which", "[", 
         RowBox[{
          RowBox[{"tt", " ", "<", " ", "10"}], ",", " ", "mean0", ",", " ", 
          RowBox[{"tt", " ", "<", " ", "20"}], ",", " ", "mean1", ",", " ", 
          RowBox[{"tt", " ", "<", " ", "30"}], ",", " ", "mean2", ",", " ", 
          RowBox[{"tt", " ", "<", " ", "40"}], ",", " ", "mean3", ",", " ", 
          RowBox[{"tt", " ", "<", " ", "50"}], ",", " ", "mean4"}], "]"}], "/.", 
        RowBox[{"t", "\[Rule]", 
         RowBox[{"tt", "-", 
          RowBox[{"10", "*", 
           RowBox[{"Floor", "[", 
            RowBox[{"tt", "/", "10"}], "]"}]}], "+", "1"}]}]}]}], "}"}], ",", 
     " ", 
     RowBox[{"{", 
      RowBox[{"tt", ",", " ", "0", ",", " ", "49"}], "}"}]}], "]"}]}], 
  ";"}], "\[IndentingNewLine]", 
 RowBox[{
  RowBox[{"variancea", " ", "=", " ", 
   RowBox[{"Table", "[", 
    RowBox[{
     RowBox[{"{", 
      RowBox[{"tt", ",", 
       RowBox[{
        RowBox[{"Which", "[", 
         RowBox[{
          RowBox[{"tt", " ", "<", " ", "10"}], ",", " ", "variance0", ",", 
          " ", 
          RowBox[{"tt", " ", "<", " ", "20"}], ",", " ", "variance1", ",", 
          " ", 
          RowBox[{"tt", " ", "<", " ", "30"}], ",", " ", "variance2", ",", 
          " ", 
          RowBox[{"tt", " ", "<", " ", "40"}], ",", " ", "variance3", ",", 
          " ", 
          RowBox[{"tt", " ", "<", " ", "50"}], ",", " ", "variance4"}], "]"}],
         "/.", 
        RowBox[{"t", "\[Rule]", 
         RowBox[{"tt", "-", 
          RowBox[{"10", "*", 
           RowBox[{"Floor", "[", 
            RowBox[{"tt", "/", "10"}], "]"}]}], "+", "1"}]}]}]}], "}"}], ",", 
     " ", 
     RowBox[{"{", 
      RowBox[{"tt", ",", " ", "0", ",", " ", "49"}], "}"}]}], "]"}]}], 
  ";"}]}], "Input",
 CellGroupingRules->{GroupTogetherGrouping, 10000.},
 CellChangeTimes->{{3.5396107963216324`*^9, 3.5396108120248575`*^9}, {
   3.539610861618925*^9, 3.5396109609320607`*^9}, {3.5396111479645076`*^9, 
   3.539611195824189*^9}, {3.5396112294962797`*^9, 3.539611232011921*^9}, 
   3.5396113111686773`*^9, {3.5396129603511066`*^9, 3.5396129727886868`*^9}, {
   3.5396130323046923`*^9, 3.5396130465079083`*^9}, {3.5396140646081743`*^9, 
   3.5396140696550817`*^9}, {3.5396756879400606`*^9, 
   3.5396756912682076`*^9}, {3.5396758056751895`*^9, 3.53967580889396*^9}, {
   3.5396761569430623`*^9, 3.5396762027246056`*^9}, 3.5396764120071945`*^9}]
}, Open  ]],

Cell[BoxData[{
 RowBox[{
  RowBox[{"foroutput", " ", "=", " ", 
   RowBox[{"Table", "[", 
    RowBox[{
     RowBox[{"{", 
      RowBox[{
       RowBox[{
        RowBox[{"meana", "[", 
         RowBox[{"[", "i", "]"}], "]"}], "[", 
        RowBox[{"[", "1", "]"}], "]"}], ",", " ", 
       RowBox[{
        RowBox[{"meana", "[", 
         RowBox[{"[", "i", "]"}], "]"}], "[", 
        RowBox[{"[", "2", "]"}], "]"}], ",", " ", 
       RowBox[{
        RowBox[{"variancea", "[", 
         RowBox[{"[", "i", "]"}], "]"}], "[", 
        RowBox[{"[", "2", "]"}], "]"}]}], "}"}], ",", " ", 
     RowBox[{"{", 
      RowBox[{"i", ",", " ", "1", ",", " ", "49"}], "}"}]}], "]"}]}], 
  ";"}], "\[IndentingNewLine]", 
 RowBox[{"Export", "[", 
  RowBox[{"\"\<analytic-regime-2.dat\>\"", ",", " ", "foroutput"}], 
  "]"}]}], "Input",
 CellChangeTimes->{{3.605435466399555*^9, 3.605435581895412*^9}, 
   3.605435710169814*^9, {3.640956319949795*^9, 3.640956323114957*^9}, 
   3.640956539721794*^9}],

Cell[BoxData[
 StyleBox[
  RowBox[{"(*", 
   RowBox[{"**", " ", "clusters"}], " ", "***)"}], "Title"]], "Input",
 CellChangeTimes->{{3.5396113196218567`*^9, 3.5396113225906253`*^9}}],

Cell[CellGroupData[{

Cell[BoxData[
 RowBox[{
  RowBox[{"g0", "[", 
   RowBox[{"z_", ",", "t_"}], "]"}], ":=", 
  RowBox[{"(", 
   FractionBox[
    RowBox[{
     RowBox[{
      RowBox[{"-", "z"}], " ", "\[Lambda]"}], "+", "\[Nu]", "+", 
     RowBox[{
      SuperscriptBox["\[ExponentialE]", 
       RowBox[{"t", " ", 
        RowBox[{"(", 
         RowBox[{"\[Lambda]", "-", "\[Nu]"}], ")"}]}]], " ", 
      RowBox[{"(", 
       RowBox[{
        RowBox[{"-", "1"}], "+", "z"}], ")"}], " ", "\[Nu]"}]}], 
    RowBox[{
     RowBox[{
      SuperscriptBox["\[ExponentialE]", 
       RowBox[{"t", " ", 
        RowBox[{"(", 
         RowBox[{"\[Lambda]", "-", "\[Nu]"}], ")"}]}]], " ", 
      RowBox[{"(", 
       RowBox[{
        RowBox[{"-", "1"}], "+", "z"}], ")"}], " ", "\[Lambda]"}], "-", 
     RowBox[{"z", " ", "\[Lambda]"}], "+", "\[Nu]"}]], ")"}]}]], "Input",
 CellGroupingRules->{GroupTogetherGrouping, 10000.},
 CellChangeTimes->{3.539610261771336*^9, 3.5396113111686773`*^9}],

Cell[BoxData[{
 RowBox[{
  RowBox[{"h44", " ", "=", " ", 
   RowBox[{"g0", "[", 
    RowBox[{"z", ",", "t"}], "]"}]}], ";"}], "\[IndentingNewLine]", 
 RowBox[{
  RowBox[{"h43", " ", "=", " ", 
   RowBox[{"g0", "[", 
    RowBox[{
     RowBox[{
      RowBox[{"(", 
       RowBox[{
        RowBox[{"1", "/", "2"}], " ", "+", " ", 
        RowBox[{
         RowBox[{"h44", "^", "nc"}], "/", "2"}]}], ")"}], "^", 
      RowBox[{"(", 
       RowBox[{"1", "/", "nc"}], ")"}]}], ",", " ", "\[Tau]"}], "]"}]}], 
  ";"}], "\[IndentingNewLine]", 
 RowBox[{
  RowBox[{"h42", " ", "=", " ", 
   RowBox[{"g0", "[", 
    RowBox[{
     RowBox[{
      RowBox[{"(", 
       RowBox[{
        RowBox[{"1", "/", "2"}], " ", "+", " ", 
        RowBox[{
         RowBox[{"h43", "^", "nc"}], "/", "2"}]}], ")"}], "^", 
      RowBox[{"(", 
       RowBox[{"1", "/", "nc"}], ")"}]}], ",", " ", "\[Tau]"}], "]"}]}], 
  ";"}], "\[IndentingNewLine]", 
 RowBox[{
  RowBox[{"h41", " ", "=", " ", 
   RowBox[{"g0", "[", 
    RowBox[{
     RowBox[{
      RowBox[{"(", 
       RowBox[{
        RowBox[{"1", "/", "2"}], " ", "+", " ", 
        RowBox[{
         RowBox[{"h42", "^", "nc"}], "/", "2"}]}], ")"}], "^", 
      RowBox[{"(", 
       RowBox[{"1", "/", "nc"}], ")"}]}], ",", " ", "\[Tau]"}], "]"}]}], 
  ";"}], "\[IndentingNewLine]", 
 RowBox[{
  RowBox[{
   RowBox[{"h40", " ", "=", " ", 
    RowBox[{"g0", "[", 
     RowBox[{
      RowBox[{
       RowBox[{"(", 
        RowBox[{
         RowBox[{"1", "/", "2"}], " ", "+", " ", 
         RowBox[{
          RowBox[{"h41", "^", "nc"}], "/", "2"}]}], ")"}], "^", 
       RowBox[{"(", 
        RowBox[{"1", "/", "nc"}], ")"}]}], ",", " ", "\[Tau]"}], "]"}]}], 
   ";"}], "\[IndentingNewLine]"}], "\[IndentingNewLine]", 
 RowBox[{
  RowBox[{"h33", " ", "=", " ", 
   RowBox[{"g0", "[", 
    RowBox[{"z", ",", "t"}], "]"}]}], ";"}], "\[IndentingNewLine]", 
 RowBox[{
  RowBox[{"h32", " ", "=", " ", 
   RowBox[{"g0", "[", 
    RowBox[{
     RowBox[{
      RowBox[{"(", 
       RowBox[{
        RowBox[{"1", "/", "2"}], " ", "+", " ", 
        RowBox[{
         RowBox[{"h33", "^", "nc"}], "/", "2"}]}], ")"}], "^", 
      RowBox[{"(", 
       RowBox[{"1", "/", "nc"}], ")"}]}], ",", " ", "\[Tau]"}], "]"}]}], 
  ";"}], "\[IndentingNewLine]", 
 RowBox[{
  RowBox[{"h31", " ", "=", " ", 
   RowBox[{"g0", "[", 
    RowBox[{
     RowBox[{
      RowBox[{"(", 
       RowBox[{
        RowBox[{"1", "/", "2"}], " ", "+", " ", 
        RowBox[{
         RowBox[{"h32", "^", "nc"}], "/", "2"}]}], ")"}], "^", 
      RowBox[{"(", 
       RowBox[{"1", "/", "nc"}], ")"}]}], ",", " ", "\[Tau]"}], "]"}]}], 
  ";"}], "\[IndentingNewLine]", 
 RowBox[{
  RowBox[{
   RowBox[{"h30", " ", "=", " ", 
    RowBox[{"g0", "[", 
     RowBox[{
      RowBox[{
       RowBox[{"(", 
        RowBox[{
         RowBox[{"1", "/", "2"}], " ", "+", " ", 
         RowBox[{
          RowBox[{"h31", "^", "nc"}], "/", "2"}]}], ")"}], "^", 
       RowBox[{"(", 
        RowBox[{"1", "/", "nc"}], ")"}]}], ",", " ", "\[Tau]"}], "]"}]}], 
   ";"}], "\[IndentingNewLine]"}], "\[IndentingNewLine]", 
 RowBox[{
  RowBox[{"h22", " ", "=", " ", 
   RowBox[{"g0", "[", 
    RowBox[{"z", ",", "t"}], "]"}]}], ";"}], "\[IndentingNewLine]", 
 RowBox[{
  RowBox[{"h21", " ", "=", " ", 
   RowBox[{"g0", "[", 
    RowBox[{
     RowBox[{
      RowBox[{"(", 
       RowBox[{
        RowBox[{"1", "/", "2"}], " ", "+", " ", 
        RowBox[{
         RowBox[{"h22", "^", "nc"}], "/", "2"}]}], ")"}], "^", 
      RowBox[{"(", 
       RowBox[{"1", "/", "nc"}], ")"}]}], ",", " ", "\[Tau]"}], "]"}]}], 
  ";"}], "\[IndentingNewLine]", 
 RowBox[{
  RowBox[{
   RowBox[{"h20", " ", "=", " ", 
    RowBox[{"g0", "[", 
     RowBox[{
      RowBox[{
       RowBox[{"(", 
        RowBox[{
         RowBox[{"1", "/", "2"}], " ", "+", " ", 
         RowBox[{
          RowBox[{"h21", "^", "nc"}], "/", "2"}]}], ")"}], "^", 
       RowBox[{"(", 
        RowBox[{"1", "/", "nc"}], ")"}]}], ",", " ", "\[Tau]"}], "]"}]}], 
   ";"}], "\[IndentingNewLine]"}], "\[IndentingNewLine]", 
 RowBox[{
  RowBox[{"h11", " ", "=", " ", 
   RowBox[{"g0", "[", 
    RowBox[{"z", ",", "t"}], "]"}]}], ";"}], "\[IndentingNewLine]", 
 RowBox[{
  RowBox[{
   RowBox[{"h10", " ", "=", " ", 
    RowBox[{"g0", "[", 
     RowBox[{
      RowBox[{
       RowBox[{"(", 
        RowBox[{
         RowBox[{"1", "/", "2"}], " ", "+", " ", 
         RowBox[{
          RowBox[{"h11", "^", "nc"}], "/", "2"}]}], ")"}], "^", 
       RowBox[{"(", 
        RowBox[{"1", "/", "nc"}], ")"}]}], ",", " ", "\[Tau]"}], "]"}]}], 
   ";"}], "\[IndentingNewLine]"}], "\[IndentingNewLine]", 
 RowBox[{
  RowBox[{"h00", " ", "=", " ", 
   RowBox[{"g0", "[", 
    RowBox[{"z", ",", "t"}], "]"}]}], ";"}], "\[IndentingNewLine]"}], "Input",
 CellGroupingRules->{GroupTogetherGrouping, 10000.},
 CellChangeTimes->{{3.539610286458994*^9, 3.539610334693678*^9}, {
   3.5396104638663797`*^9, 3.5396105341637044`*^9}, 3.5396113111686773`*^9, {
   3.539611350981432*^9, 3.5396114134662066`*^9}}],

Cell[BoxData[{
 RowBox[{
  RowBox[{"G40", " ", "=", " ", 
   RowBox[{"h40", "^", "m0"}]}], ";"}], "\[IndentingNewLine]", 
 RowBox[{
  RowBox[{"G30", " ", "=", " ", 
   RowBox[{"h30", "^", "m0"}]}], ";"}], "\[IndentingNewLine]", 
 RowBox[{
  RowBox[{"G20", " ", "=", " ", 
   RowBox[{"h20", "^", "m0"}]}], ";"}], "\[IndentingNewLine]", 
 RowBox[{
  RowBox[{"G10", " ", "=", " ", 
   RowBox[{"h10", "^", "m0"}]}], ";"}], "\[IndentingNewLine]", 
 RowBox[{
  RowBox[{"G00", " ", "=", " ", 
   RowBox[{"h00", "^", "m0"}]}], ";"}]}], "Input",
 CellGroupingRules->{GroupTogetherGrouping, 10000.},
 CellChangeTimes->{{3.53961057563272*^9, 3.539610593023456*^9}, 
   3.5396113111686773`*^9}],

Cell[BoxData[{
 RowBox[{
  RowBox[{"mean4", " ", "=", " ", 
   RowBox[{
    RowBox[{
     RowBox[{"D", "[", 
      RowBox[{"G40", ",", " ", "z"}], "]"}], "/.", 
     RowBox[{"z", "\[Rule]", "1"}]}], "/.", "vals"}]}], 
  ";"}], "\[IndentingNewLine]", 
 RowBox[{
  RowBox[{"variance4", " ", "=", " ", 
   RowBox[{
    RowBox[{
     RowBox[{"(", 
      RowBox[{
       RowBox[{"D", "[", 
        RowBox[{"G40", ",", " ", 
         RowBox[{"{", 
          RowBox[{"z", ",", "2"}], "}"}]}], "]"}], " ", "+", " ", "mean4", 
       "-", " ", 
       RowBox[{"mean4", "^", "2"}]}], ")"}], "/.", 
     RowBox[{"z", "\[Rule]", "1"}]}], "/.", "vals"}]}], 
  ";"}], "\[IndentingNewLine]", 
 RowBox[{
  RowBox[{"mean3", " ", "=", " ", 
   RowBox[{
    RowBox[{
     RowBox[{"D", "[", 
      RowBox[{"G30", ",", " ", "z"}], "]"}], "/.", 
     RowBox[{"z", "\[Rule]", "1"}]}], "/.", "vals"}]}], 
  ";"}], "\[IndentingNewLine]", 
 RowBox[{
  RowBox[{"variance3", " ", "=", " ", 
   RowBox[{
    RowBox[{
     RowBox[{"(", 
      RowBox[{
       RowBox[{"D", "[", 
        RowBox[{"G30", ",", " ", 
         RowBox[{"{", 
          RowBox[{"z", ",", "2"}], "}"}]}], "]"}], " ", "+", " ", "mean3", 
       "-", " ", 
       RowBox[{"mean3", "^", "2"}]}], ")"}], "/.", 
     RowBox[{"z", "\[Rule]", "1"}]}], "/.", "vals"}]}], 
  ";"}], "\[IndentingNewLine]", 
 RowBox[{
  RowBox[{"mean2", " ", "=", " ", 
   RowBox[{
    RowBox[{
     RowBox[{"D", "[", 
      RowBox[{"G20", ",", " ", "z"}], "]"}], "/.", 
     RowBox[{"z", "\[Rule]", "1"}]}], "/.", "vals"}]}], 
  ";"}], "\[IndentingNewLine]", 
 RowBox[{
  RowBox[{"variance2", " ", "=", " ", 
   RowBox[{
    RowBox[{
     RowBox[{"(", 
      RowBox[{
       RowBox[{"D", "[", 
        RowBox[{"G20", ",", " ", 
         RowBox[{"{", 
          RowBox[{"z", ",", "2"}], "}"}]}], "]"}], " ", "+", " ", "mean2", 
       "-", " ", 
       RowBox[{"mean2", "^", "2"}]}], ")"}], "/.", 
     RowBox[{"z", "\[Rule]", "1"}]}], "/.", "vals"}]}], 
  ";"}], "\[IndentingNewLine]", 
 RowBox[{
  RowBox[{"mean1", " ", "=", " ", 
   RowBox[{
    RowBox[{
     RowBox[{"D", "[", 
      RowBox[{"G10", ",", " ", "z"}], "]"}], "/.", 
     RowBox[{"z", "\[Rule]", "1"}]}], "/.", "vals"}]}], 
  ";"}], "\[IndentingNewLine]", GridBox[{
   {
    RowBox[{
     RowBox[{"variance1", " ", "=", " ", 
      RowBox[{
       RowBox[{
        RowBox[{"(", 
         RowBox[{
          RowBox[{"D", "[", 
           RowBox[{"G10", ",", " ", 
            RowBox[{"{", 
             RowBox[{"z", ",", "2"}], "}"}]}], "]"}], " ", "+", " ", "mean1", 
          "-", " ", 
          RowBox[{"mean1", "^", "2"}]}], ")"}], "/.", 
        RowBox[{"z", "\[Rule]", "1"}]}], "/.", "vals"}]}], ";"}]},
   {
    RowBox[{
     RowBox[{
      RowBox[{"mean0", " ", "=", " ", 
       RowBox[{
        RowBox[{
         RowBox[{"D", "[", 
          RowBox[{"G00", ",", " ", "z"}], "]"}], "/.", 
         RowBox[{"z", "\[Rule]", "1"}]}], "/.", "vals"}]}], ";"}], 
     "\[IndentingNewLine]", 
     RowBox[{
      RowBox[{"variance0", " ", "=", " ", 
       RowBox[{
        RowBox[{
         RowBox[{"(", 
          RowBox[{
           RowBox[{"D", "[", 
            RowBox[{"G00", ",", " ", 
             RowBox[{"{", 
              RowBox[{"z", ",", "2"}], "}"}]}], "]"}], " ", "+", " ", "mean0",
            "-", " ", 
           RowBox[{"mean0", "^", "2"}]}], ")"}], "/.", 
         RowBox[{"z", "\[Rule]", "1"}]}], "/.", "vals"}]}], ";"}]}]}
  }], "\[IndentingNewLine]"}], "Input",
 CellGroupingRules->{GroupTogetherGrouping, 10000.},
 CellChangeTimes->{{3.5396105965547285`*^9, 3.5396106840084133`*^9}, 
   3.5396113111686773`*^9}],

Cell[BoxData[{
 RowBox[{
  RowBox[{"meanb", " ", "=", " ", 
   RowBox[{"Table", "[", 
    RowBox[{
     RowBox[{"{", 
      RowBox[{"tt", ",", 
       RowBox[{
        RowBox[{"Which", "[", 
         RowBox[{
          RowBox[{"tt", " ", "<", " ", "10"}], ",", " ", "mean0", ",", " ", 
          RowBox[{"tt", " ", "<", " ", "20"}], ",", " ", "mean1", ",", " ", 
          RowBox[{"tt", " ", "<", " ", "30"}], ",", " ", "mean2", ",", " ", 
          RowBox[{"tt", " ", "<", " ", "40"}], ",", " ", "mean3", ",", " ", 
          RowBox[{"tt", " ", "<", " ", "50"}], ",", " ", "mean4"}], "]"}], "/.", 
        RowBox[{"t", "\[Rule]", 
         RowBox[{"tt", "-", 
          RowBox[{"10", "*", 
           RowBox[{"Floor", "[", 
            RowBox[{"tt", "/", "10"}], "]"}]}], "+", "1"}]}]}]}], "}"}], ",", 
     " ", 
     RowBox[{"{", 
      RowBox[{"tt", ",", " ", "0", ",", " ", "49"}], "}"}]}], "]"}]}], 
  ";"}], "\[IndentingNewLine]", 
 RowBox[{
  RowBox[{"varianceb", " ", "=", " ", 
   RowBox[{"Table", "[", 
    RowBox[{
     RowBox[{"{", 
      RowBox[{"tt", ",", 
       RowBox[{
        RowBox[{"Which", "[", 
         RowBox[{
          RowBox[{"tt", " ", "<", " ", "10"}], ",", " ", "variance0", ",", 
          " ", 
          RowBox[{"tt", " ", "<", " ", "20"}], ",", " ", "variance1", ",", 
          " ", 
          RowBox[{"tt", " ", "<", " ", "30"}], ",", " ", "variance2", ",", 
          " ", 
          RowBox[{"tt", " ", "<", " ", "40"}], ",", " ", "variance3", ",", 
          " ", 
          RowBox[{"tt", " ", "<", " ", "50"}], ",", " ", "variance4"}], "]"}],
         "/.", 
        RowBox[{"t", "\[Rule]", 
         RowBox[{"tt", "-", 
          RowBox[{"10", "*", 
           RowBox[{"Floor", "[", 
            RowBox[{"tt", "/", "10"}], "]"}]}], "+", "1"}]}]}]}], "}"}], ",", 
     " ", 
     RowBox[{"{", 
      RowBox[{"tt", ",", " ", "0", ",", " ", "49"}], "}"}]}], "]"}]}], 
  ";"}]}], "Input",
 CellGroupingRules->{GroupTogetherGrouping, 10000.},
 CellChangeTimes->{{3.5396107963216324`*^9, 3.5396108120248575`*^9}, {
   3.539610861618925*^9, 3.5396109609320607`*^9}, {3.5396111479645076`*^9, 
   3.539611195824189*^9}, {3.5396112294962797`*^9, 3.539611232011921*^9}, 
   3.5396113111686773`*^9, {3.539614094014612*^9, 3.539614110186591*^9}, {
   3.539675693877599*^9, 3.539675696471366*^9}, {3.539675827925332*^9, 
   3.5396758324722357`*^9}, {3.640956337746092*^9, 3.640956338095371*^9}}]
}, Open  ]],

Cell[BoxData[{
 RowBox[{
  RowBox[{"foroutput", " ", "=", " ", 
   RowBox[{"Table", "[", 
    RowBox[{
     RowBox[{"{", 
      RowBox[{
       RowBox[{
        RowBox[{"meanb", "[", 
         RowBox[{"[", "i", "]"}], "]"}], "[", 
        RowBox[{"[", "1", "]"}], "]"}], ",", " ", 
       RowBox[{
        RowBox[{"meanb", "[", 
         RowBox[{"[", "i", "]"}], "]"}], "[", 
        RowBox[{"[", "2", "]"}], "]"}], ",", " ", 
       RowBox[{
        RowBox[{"varianceb", "[", 
         RowBox[{"[", "i", "]"}], "]"}], "[", 
        RowBox[{"[", "2", "]"}], "]"}]}], "}"}], ",", " ", 
     RowBox[{"{", 
      RowBox[{"i", ",", " ", "1", ",", " ", "49"}], "}"}]}], "]"}]}], 
  ";"}], "\[IndentingNewLine]", 
 RowBox[{"Export", "[", 
  RowBox[{"\"\<analytic-regime-1.dat\>\"", ",", " ", "foroutput"}], 
  "]"}]}], "Input",
 CellChangeTimes->{{3.605435634371133*^9, 3.605435643222799*^9}, {
   3.640956339937134*^9, 3.640956342343984*^9}, 3.640956539750383*^9}],

Cell[BoxData[
 StyleBox[
  RowBox[{"(*", 
   RowBox[{"**", " ", "binomial"}], " ", "***)"}], "Title"]], "Input",
 CellChangeTimes->{{3.5396113196218567`*^9, 3.5396113225906253`*^9}, {
  3.5396125006294146`*^9, 3.5396125017387967`*^9}}],

Cell[CellGroupData[{

Cell[BoxData[
 RowBox[{
  RowBox[{"g0", "[", 
   RowBox[{"z_", ",", "t_"}], "]"}], ":=", 
  RowBox[{"(", 
   FractionBox[
    RowBox[{
     RowBox[{
      RowBox[{"-", "z"}], " ", "\[Lambda]"}], "+", "\[Nu]", "+", 
     RowBox[{
      SuperscriptBox["\[ExponentialE]", 
       RowBox[{"t", " ", 
        RowBox[{"(", 
         RowBox[{"\[Lambda]", "-", "\[Nu]"}], ")"}]}]], " ", 
      RowBox[{"(", 
       RowBox[{
        RowBox[{"-", "1"}], "+", "z"}], ")"}], " ", "\[Nu]"}]}], 
    RowBox[{
     RowBox[{
      SuperscriptBox["\[ExponentialE]", 
       RowBox[{"t", " ", 
        RowBox[{"(", 
         RowBox[{"\[Lambda]", "-", "\[Nu]"}], ")"}]}]], " ", 
      RowBox[{"(", 
       RowBox[{
        RowBox[{"-", "1"}], "+", "z"}], ")"}], " ", "\[Lambda]"}], "-", 
     RowBox[{"z", " ", "\[Lambda]"}], "+", "\[Nu]"}]], ")"}]}]], "Input",
 CellGroupingRules->{GroupTogetherGrouping, 10000.},
 CellChangeTimes->{3.539610261771336*^9, 3.5396113111686773`*^9}],

Cell[BoxData[{
 RowBox[{
  RowBox[{"h44", " ", "=", " ", 
   RowBox[{"g0", "[", 
    RowBox[{"z", ",", "t"}], "]"}]}], ";"}], "\[IndentingNewLine]", 
 RowBox[{
  RowBox[{"h43", " ", "=", " ", 
   RowBox[{"g0", "[", 
    RowBox[{
     RowBox[{"(", 
      RowBox[{
       RowBox[{"1", "/", "2"}], " ", "+", " ", 
       RowBox[{"h44", "/", "2"}]}], ")"}], ",", " ", "\[Tau]"}], "]"}]}], 
  ";"}], "\[IndentingNewLine]", 
 RowBox[{
  RowBox[{"h42", " ", "=", " ", 
   RowBox[{"g0", "[", 
    RowBox[{
     RowBox[{"(", 
      RowBox[{
       RowBox[{"1", "/", "2"}], " ", "+", " ", 
       RowBox[{"h43", "/", "2"}]}], ")"}], ",", " ", "\[Tau]"}], "]"}]}], 
  ";"}], "\[IndentingNewLine]", 
 RowBox[{
  RowBox[{"h41", " ", "=", " ", 
   RowBox[{"g0", "[", 
    RowBox[{
     RowBox[{"(", 
      RowBox[{
       RowBox[{"1", "/", "2"}], " ", "+", " ", 
       RowBox[{"h42", "/", "2"}]}], ")"}], ",", " ", "\[Tau]"}], "]"}]}], 
  ";"}], "\[IndentingNewLine]", 
 RowBox[{
  RowBox[{
   RowBox[{"h40", " ", "=", " ", 
    RowBox[{"g0", "[", 
     RowBox[{
      RowBox[{"(", 
       RowBox[{
        RowBox[{"1", "/", "2"}], " ", "+", " ", 
        RowBox[{"h41", "/", "2"}]}], ")"}], ",", " ", "\[Tau]"}], "]"}]}], 
   ";"}], "\[IndentingNewLine]"}], "\[IndentingNewLine]", 
 RowBox[{
  RowBox[{"h33", " ", "=", " ", 
   RowBox[{"g0", "[", 
    RowBox[{"z", ",", "t"}], "]"}]}], ";"}], "\[IndentingNewLine]", 
 RowBox[{
  RowBox[{"h32", " ", "=", " ", 
   RowBox[{"g0", "[", 
    RowBox[{
     RowBox[{"(", 
      RowBox[{
       RowBox[{"1", "/", "2"}], " ", "+", " ", 
       RowBox[{"h33", "/", "2"}]}], ")"}], ",", " ", "\[Tau]"}], "]"}]}], 
  ";"}], "\[IndentingNewLine]", 
 RowBox[{
  RowBox[{"h31", " ", "=", " ", 
   RowBox[{"g0", "[", 
    RowBox[{
     RowBox[{"(", 
      RowBox[{
       RowBox[{"1", "/", "2"}], " ", "+", " ", 
       RowBox[{"h32", "/", "2"}]}], ")"}], ",", " ", "\[Tau]"}], "]"}]}], 
  ";"}], "\[IndentingNewLine]", 
 RowBox[{
  RowBox[{
   RowBox[{"h30", " ", "=", " ", 
    RowBox[{"g0", "[", 
     RowBox[{
      RowBox[{"(", 
       RowBox[{
        RowBox[{"1", "/", "2"}], " ", "+", " ", 
        RowBox[{"h31", "/", "2"}]}], ")"}], ",", " ", "\[Tau]"}], "]"}]}], 
   ";"}], "\[IndentingNewLine]"}], "\[IndentingNewLine]", 
 RowBox[{
  RowBox[{"h22", " ", "=", " ", 
   RowBox[{"g0", "[", 
    RowBox[{"z", ",", "t"}], "]"}]}], ";"}], "\[IndentingNewLine]", 
 RowBox[{
  RowBox[{"h21", " ", "=", " ", 
   RowBox[{"g0", "[", 
    RowBox[{
     RowBox[{"(", 
      RowBox[{
       RowBox[{"1", "/", "2"}], " ", "+", " ", 
       RowBox[{"h22", "/", "2"}]}], ")"}], ",", " ", "\[Tau]"}], "]"}]}], 
  ";"}], "\[IndentingNewLine]", 
 RowBox[{
  RowBox[{
   RowBox[{"h20", " ", "=", " ", 
    RowBox[{"g0", "[", 
     RowBox[{
      RowBox[{"(", 
       RowBox[{
        RowBox[{"1", "/", "2"}], " ", "+", " ", 
        RowBox[{"h21", "/", "2"}]}], ")"}], ",", " ", "\[Tau]"}], "]"}]}], 
   ";"}], "\[IndentingNewLine]"}], "\[IndentingNewLine]", 
 RowBox[{
  RowBox[{"h11", " ", "=", " ", 
   RowBox[{"g0", "[", 
    RowBox[{"z", ",", "t"}], "]"}]}], ";"}], "\[IndentingNewLine]", 
 RowBox[{
  RowBox[{
   RowBox[{"h10", " ", "=", " ", 
    RowBox[{"g0", "[", 
     RowBox[{
      RowBox[{"(", 
       RowBox[{
        RowBox[{"1", "/", "2"}], " ", "+", " ", 
        RowBox[{"h11", "/", "2"}]}], ")"}], ",", " ", "\[Tau]"}], "]"}]}], 
   ";"}], "\[IndentingNewLine]"}], "\[IndentingNewLine]", 
 RowBox[{
  RowBox[{"h00", " ", "=", " ", 
   RowBox[{"g0", "[", 
    RowBox[{"z", ",", "t"}], "]"}]}], ";"}], "\[IndentingNewLine]"}], "Input",
 CellGroupingRules->{GroupTogetherGrouping, 10000.},
 CellChangeTimes->{{3.539610286458994*^9, 3.539610334693678*^9}, {
   3.5396104638663797`*^9, 3.5396105341637044`*^9}, 3.5396113111686773`*^9, {
   3.539611350981432*^9, 3.5396114134662066`*^9}, {3.5396125045669403`*^9, 
   3.5396125424265575`*^9}}],

Cell[BoxData[{
 RowBox[{
  RowBox[{"G40", " ", "=", " ", 
   RowBox[{"h40", "^", "m0"}]}], ";"}], "\[IndentingNewLine]", 
 RowBox[{
  RowBox[{"G30", " ", "=", " ", 
   RowBox[{"h30", "^", "m0"}]}], ";"}], "\[IndentingNewLine]", 
 RowBox[{
  RowBox[{"G20", " ", "=", " ", 
   RowBox[{"h20", "^", "m0"}]}], ";"}], "\[IndentingNewLine]", 
 RowBox[{
  RowBox[{"G10", " ", "=", " ", 
   RowBox[{"h10", "^", "m0"}]}], ";"}], "\[IndentingNewLine]", 
 RowBox[{
  RowBox[{"G00", " ", "=", " ", 
   RowBox[{"h00", "^", "m0"}]}], ";"}]}], "Input",
 CellGroupingRules->{GroupTogetherGrouping, 10000.},
 CellChangeTimes->{{3.53961057563272*^9, 3.539610593023456*^9}, 
   3.5396113111686773`*^9}],

Cell[BoxData[{
 RowBox[{
  RowBox[{"mean4", " ", "=", " ", 
   RowBox[{
    RowBox[{
     RowBox[{"D", "[", 
      RowBox[{"G40", ",", " ", "z"}], "]"}], "/.", 
     RowBox[{"z", "\[Rule]", "1"}]}], "/.", "vals"}]}], 
  ";"}], "\[IndentingNewLine]", 
 RowBox[{
  RowBox[{"variance4", " ", "=", " ", 
   RowBox[{
    RowBox[{
     RowBox[{"(", 
      RowBox[{
       RowBox[{"D", "[", 
        RowBox[{"G40", ",", " ", 
         RowBox[{"{", 
          RowBox[{"z", ",", "2"}], "}"}]}], "]"}], " ", "+", " ", "mean4", 
       "-", " ", 
       RowBox[{"mean4", "^", "2"}]}], ")"}], "/.", 
     RowBox[{"z", "\[Rule]", "1"}]}], "/.", "vals"}]}], 
  ";"}], "\[IndentingNewLine]", 
 RowBox[{
  RowBox[{"mean3", " ", "=", " ", 
   RowBox[{
    RowBox[{
     RowBox[{"D", "[", 
      RowBox[{"G30", ",", " ", "z"}], "]"}], "/.", 
     RowBox[{"z", "\[Rule]", "1"}]}], "/.", "vals"}]}], 
  ";"}], "\[IndentingNewLine]", 
 RowBox[{
  RowBox[{"variance3", " ", "=", " ", 
   RowBox[{
    RowBox[{
     RowBox[{"(", 
      RowBox[{
       RowBox[{"D", "[", 
        RowBox[{"G30", ",", " ", 
         RowBox[{"{", 
          RowBox[{"z", ",", "2"}], "}"}]}], "]"}], " ", "+", " ", "mean3", 
       "-", " ", 
       RowBox[{"mean3", "^", "2"}]}], ")"}], "/.", 
     RowBox[{"z", "\[Rule]", "1"}]}], "/.", "vals"}]}], 
  ";"}], "\[IndentingNewLine]", 
 RowBox[{
  RowBox[{"mean2", " ", "=", " ", 
   RowBox[{
    RowBox[{
     RowBox[{"D", "[", 
      RowBox[{"G20", ",", " ", "z"}], "]"}], "/.", 
     RowBox[{"z", "\[Rule]", "1"}]}], "/.", "vals"}]}], 
  ";"}], "\[IndentingNewLine]", 
 RowBox[{
  RowBox[{"variance2", " ", "=", " ", 
   RowBox[{
    RowBox[{
     RowBox[{"(", 
      RowBox[{
       RowBox[{"D", "[", 
        RowBox[{"G20", ",", " ", 
         RowBox[{"{", 
          RowBox[{"z", ",", "2"}], "}"}]}], "]"}], " ", "+", " ", "mean2", 
       "-", " ", 
       RowBox[{"mean2", "^", "2"}]}], ")"}], "/.", 
     RowBox[{"z", "\[Rule]", "1"}]}], "/.", "vals"}]}], 
  ";"}], "\[IndentingNewLine]", 
 RowBox[{
  RowBox[{"mean1", " ", "=", " ", 
   RowBox[{
    RowBox[{
     RowBox[{"D", "[", 
      RowBox[{"G10", ",", " ", "z"}], "]"}], "/.", 
     RowBox[{"z", "\[Rule]", "1"}]}], "/.", "vals"}]}], 
  ";"}], "\[IndentingNewLine]", GridBox[{
   {
    RowBox[{
     RowBox[{"variance1", " ", "=", " ", 
      RowBox[{
       RowBox[{
        RowBox[{"(", 
         RowBox[{
          RowBox[{"D", "[", 
           RowBox[{"G10", ",", " ", 
            RowBox[{"{", 
             RowBox[{"z", ",", "2"}], "}"}]}], "]"}], " ", "+", " ", "mean1", 
          "-", " ", 
          RowBox[{"mean1", "^", "2"}]}], ")"}], "/.", 
        RowBox[{"z", "\[Rule]", "1"}]}], "/.", "vals"}]}], ";"}]},
   {
    RowBox[{
     RowBox[{
      RowBox[{"mean0", " ", "=", " ", 
       RowBox[{
        RowBox[{
         RowBox[{"D", "[", 
          RowBox[{"G00", ",", " ", "z"}], "]"}], "/.", 
         RowBox[{"z", "\[Rule]", "1"}]}], "/.", "vals"}]}], ";"}], 
     "\[IndentingNewLine]", 
     RowBox[{
      RowBox[{"variance0", " ", "=", " ", 
       RowBox[{
        RowBox[{
         RowBox[{"(", 
          RowBox[{
           RowBox[{"D", "[", 
            RowBox[{"G00", ",", " ", 
             RowBox[{"{", 
              RowBox[{"z", ",", "2"}], "}"}]}], "]"}], " ", "+", " ", "mean0",
            "-", " ", 
           RowBox[{"mean0", "^", "2"}]}], ")"}], "/.", 
         RowBox[{"z", "\[Rule]", "1"}]}], "/.", "vals"}]}], ";"}]}]}
  }], "\[IndentingNewLine]"}], "Input",
 CellGroupingRules->{GroupTogetherGrouping, 10000.},
 CellChangeTimes->{{3.5396105965547285`*^9, 3.5396106840084133`*^9}, 
   3.5396113111686773`*^9}],

Cell[BoxData[{
 RowBox[{
  RowBox[{"meanc", " ", "=", " ", 
   RowBox[{"Table", "[", 
    RowBox[{
     RowBox[{"{", 
      RowBox[{"tt", ",", 
       RowBox[{
        RowBox[{"Which", "[", 
         RowBox[{
          RowBox[{"tt", " ", "<", " ", "10"}], ",", " ", "mean0", ",", " ", 
          RowBox[{"tt", " ", "<", " ", "20"}], ",", " ", "mean1", ",", " ", 
          RowBox[{"tt", " ", "<", " ", "30"}], ",", " ", "mean2", ",", " ", 
          RowBox[{"tt", " ", "<", " ", "40"}], ",", " ", "mean3", ",", " ", 
          RowBox[{"tt", " ", "<", " ", "50"}], ",", " ", "mean4"}], "]"}], "/.", 
        RowBox[{"t", "\[Rule]", 
         RowBox[{"tt", "-", 
          RowBox[{"10", "*", 
           RowBox[{"Floor", "[", 
            RowBox[{"tt", "/", "10"}], "]"}]}], "+", "1"}]}]}]}], "}"}], ",", 
     " ", 
     RowBox[{"{", 
      RowBox[{"tt", ",", " ", "0", ",", " ", "49"}], "}"}]}], "]"}]}], 
  ";"}], "\[IndentingNewLine]", 
 RowBox[{
  RowBox[{"variancec", " ", "=", " ", 
   RowBox[{"Table", "[", 
    RowBox[{
     RowBox[{"{", 
      RowBox[{"tt", ",", 
       RowBox[{
        RowBox[{"Which", "[", 
         RowBox[{
          RowBox[{"tt", " ", "<", " ", "10"}], ",", " ", "variance0", ",", 
          " ", 
          RowBox[{"tt", " ", "<", " ", "20"}], ",", " ", "variance1", ",", 
          " ", 
          RowBox[{"tt", " ", "<", " ", "30"}], ",", " ", "variance2", ",", 
          " ", 
          RowBox[{"tt", " ", "<", " ", "40"}], ",", " ", "variance3", ",", 
          " ", 
          RowBox[{"tt", " ", "<", " ", "50"}], ",", " ", "variance4"}], "]"}],
         "/.", 
        RowBox[{"t", "\[Rule]", 
         RowBox[{"tt", "-", 
          RowBox[{"10", "*", 
           RowBox[{"Floor", "[", 
            RowBox[{"tt", "/", "10"}], "]"}]}], "+", "1"}]}]}]}], "}"}], ",", 
     " ", 
     RowBox[{"{", 
      RowBox[{"tt", ",", " ", "0", ",", " ", "49"}], "}"}]}], "]"}]}], 
  ";"}]}], "Input",
 CellGroupingRules->{GroupTogetherGrouping, 10000.},
 CellChangeTimes->{{3.5396107963216324`*^9, 3.5396108120248575`*^9}, {
   3.539610861618925*^9, 3.5396109609320607`*^9}, {3.5396111479645076`*^9, 
   3.539611195824189*^9}, {3.5396112294962797`*^9, 3.539611232011921*^9}, 
   3.5396113111686773`*^9, {3.5396139134197063`*^9, 3.539614049264326*^9}, {
   3.5396756998932624`*^9, 3.5396757024245286`*^9}, {3.5396758580192747`*^9, 
   3.5396758619724245`*^9}, {3.640956357822922*^9, 3.640956358154812*^9}}]
}, Open  ]],

Cell[BoxData[{
 RowBox[{
  RowBox[{"foroutput", " ", "=", " ", 
   RowBox[{"Table", "[", 
    RowBox[{
     RowBox[{"{", 
      RowBox[{
       RowBox[{
        RowBox[{"meanc", "[", 
         RowBox[{"[", "i", "]"}], "]"}], "[", 
        RowBox[{"[", "1", "]"}], "]"}], ",", " ", 
       RowBox[{
        RowBox[{"meanc", "[", 
         RowBox[{"[", "i", "]"}], "]"}], "[", 
        RowBox[{"[", "2", "]"}], "]"}], ",", " ", 
       RowBox[{
        RowBox[{"variancec", "[", 
         RowBox[{"[", "i", "]"}], "]"}], "[", 
        RowBox[{"[", "2", "]"}], "]"}]}], "}"}], ",", " ", 
     RowBox[{"{", 
      RowBox[{"i", ",", " ", "1", ",", " ", "49"}], "}"}]}], "]"}]}], 
  ";"}], "\[IndentingNewLine]", 
 RowBox[{"Export", "[", 
  RowBox[{"\"\<analytic-regime-0.dat\>\"", ",", " ", "foroutput"}], 
  "]"}]}], "Input",
 CellChangeTimes->{{3.605435654883273*^9, 3.605435660533654*^9}, {
   3.640956360885102*^9, 3.640956363656393*^9}, 3.640956539773726*^9}],

Cell[BoxData[
 StyleBox[
  RowBox[{"(*", 
   RowBox[{"**", " ", "telomeres"}], " ", "***)"}], "Title"]], "Input",
 CellChangeTimes->{{3.5396102492087555`*^9, 3.5396102538962855`*^9}, {
  3.5396126245052075`*^9, 3.5396126258020906`*^9}}],

Cell[CellGroupData[{

Cell[BoxData[
 RowBox[{
  RowBox[{"g0", "[", 
   RowBox[{"z_", ",", "t_"}], "]"}], ":=", 
  RowBox[{"(", 
   FractionBox[
    RowBox[{
     RowBox[{
      RowBox[{"-", "z"}], " ", "\[Lambda]"}], "+", "\[Nu]", "+", 
     RowBox[{
      SuperscriptBox["\[ExponentialE]", 
       RowBox[{"t", " ", 
        RowBox[{"(", 
         RowBox[{"\[Lambda]", "-", "\[Nu]"}], ")"}]}]], " ", 
      RowBox[{"(", 
       RowBox[{
        RowBox[{"-", "1"}], "+", "z"}], ")"}], " ", "\[Nu]"}]}], 
    RowBox[{
     RowBox[{
      SuperscriptBox["\[ExponentialE]", 
       RowBox[{"t", " ", 
        RowBox[{"(", 
         RowBox[{"\[Lambda]", "-", "\[Nu]"}], ")"}]}]], " ", 
      RowBox[{"(", 
       RowBox[{
        RowBox[{"-", "1"}], "+", "z"}], ")"}], " ", "\[Lambda]"}], "-", 
     RowBox[{"z", " ", "\[Lambda]"}], "+", "\[Nu]"}]], ")"}]}]], "Input",
 CellGroupingRules->{GroupTogetherGrouping, 10000.},
 CellChangeTimes->{3.539610261771336*^9, 3.5396113111686773`*^9}],

Cell[BoxData[{
 RowBox[{
  RowBox[{"h44", " ", "=", " ", 
   RowBox[{"g0", "[", 
    RowBox[{"z", ",", "t"}], "]"}]}], ";"}], "\[IndentingNewLine]", 
 RowBox[{
  RowBox[{"h43", " ", "=", " ", 
   RowBox[{"g0", "[", 
    RowBox[{"h44", ",", " ", "\[Tau]"}], "]"}]}], 
  ";"}], "\[IndentingNewLine]", 
 RowBox[{
  RowBox[{"h42", " ", "=", " ", 
   RowBox[{"g0", "[", 
    RowBox[{"h43", ",", " ", "\[Tau]"}], "]"}]}], 
  ";"}], "\[IndentingNewLine]", 
 RowBox[{
  RowBox[{"h41", " ", "=", " ", 
   RowBox[{"g0", "[", 
    RowBox[{"h42", ",", " ", "\[Tau]"}], "]"}]}], 
  ";"}], "\[IndentingNewLine]", 
 RowBox[{
  RowBox[{
   RowBox[{"h40", " ", "=", " ", 
    RowBox[{"g0", "[", 
     RowBox[{"h41", ",", " ", "\[Tau]"}], "]"}]}], ";"}], 
  "\[IndentingNewLine]"}], "\[IndentingNewLine]", 
 RowBox[{
  RowBox[{"h33", " ", "=", " ", 
   RowBox[{"g0", "[", 
    RowBox[{"z", ",", "t"}], "]"}]}], ";"}], "\[IndentingNewLine]", 
 RowBox[{
  RowBox[{"h32", " ", "=", " ", 
   RowBox[{"g0", "[", 
    RowBox[{"h33", ",", " ", "\[Tau]"}], "]"}]}], 
  ";"}], "\[IndentingNewLine]", 
 RowBox[{
  RowBox[{"h31", " ", "=", " ", 
   RowBox[{"g0", "[", 
    RowBox[{"h32", ",", " ", "\[Tau]"}], "]"}]}], 
  ";"}], "\[IndentingNewLine]", 
 RowBox[{
  RowBox[{
   RowBox[{"h30", " ", "=", " ", 
    RowBox[{"g0", "[", 
     RowBox[{"h31", ",", " ", "\[Tau]"}], "]"}]}], ";"}], 
  "\[IndentingNewLine]"}], "\[IndentingNewLine]", 
 RowBox[{
  RowBox[{"h22", " ", "=", " ", 
   RowBox[{"g0", "[", 
    RowBox[{"z", ",", "t"}], "]"}]}], ";"}], "\[IndentingNewLine]", 
 RowBox[{
  RowBox[{"h21", " ", "=", " ", 
   RowBox[{"g0", "[", 
    RowBox[{"h22", ",", " ", "\[Tau]"}], "]"}]}], 
  ";"}], "\[IndentingNewLine]", 
 RowBox[{
  RowBox[{
   RowBox[{"h20", " ", "=", " ", 
    RowBox[{"g0", "[", 
     RowBox[{"h21", ",", " ", "\[Tau]"}], "]"}]}], ";"}], 
  "\[IndentingNewLine]"}], "\[IndentingNewLine]", 
 RowBox[{
  RowBox[{"h11", " ", "=", " ", 
   RowBox[{"g0", "[", 
    RowBox[{"z", ",", "t"}], "]"}]}], ";"}], "\[IndentingNewLine]", 
 RowBox[{
  RowBox[{
   RowBox[{"h10", " ", "=", " ", 
    RowBox[{"g0", "[", 
     RowBox[{"h11", ",", " ", "\[Tau]"}], "]"}]}], ";"}], 
  "\[IndentingNewLine]"}], "\[IndentingNewLine]", 
 RowBox[{
  RowBox[{"h00", " ", "=", " ", 
   RowBox[{"g0", "[", 
    RowBox[{"z", ",", "t"}], "]"}]}], ";"}], "\[IndentingNewLine]"}], "Input",
 CellGroupingRules->{GroupTogetherGrouping, 10000.},
 CellChangeTimes->{{3.539610286458994*^9, 3.539610334693678*^9}, {
   3.5396104638663797`*^9, 3.5396105341637044`*^9}, 3.5396113111686773`*^9, {
   3.5396126293489885`*^9, 3.5396126560991597`*^9}}],

Cell[BoxData[{
 RowBox[{
  RowBox[{"G40", " ", "=", " ", 
   RowBox[{
    RowBox[{"h40", "^", "m0"}], " ", 
    RowBox[{
     RowBox[{"(", 
      RowBox[{"h41", " ", "h42", " ", "h43", " ", "h44"}], ")"}], "^", 
     RowBox[{"(", 
      RowBox[{"-", "\[Eta]"}], ")"}]}]}]}], ";"}], "\[IndentingNewLine]", 
 RowBox[{
  RowBox[{"G30", " ", "=", " ", 
   RowBox[{
    RowBox[{"h30", "^", "m0"}], " ", 
    RowBox[{
     RowBox[{"(", 
      RowBox[{"h31", " ", "h32", " ", "h33"}], ")"}], "^", 
     RowBox[{"(", 
      RowBox[{"-", "\[Eta]"}], ")"}]}]}]}], ";"}], "\[IndentingNewLine]", 
 RowBox[{
  RowBox[{"G20", " ", "=", " ", 
   RowBox[{
    RowBox[{"h20", "^", "m0"}], " ", 
    RowBox[{
     RowBox[{"(", 
      RowBox[{"h21", " ", "h22"}], ")"}], "^", 
     RowBox[{"(", 
      RowBox[{"-", "\[Eta]"}], ")"}]}]}]}], ";"}], "\[IndentingNewLine]", 
 RowBox[{
  RowBox[{"G10", " ", "=", " ", 
   RowBox[{
    RowBox[{"h10", "^", "m0"}], " ", 
    RowBox[{
     RowBox[{"(", "h11", ")"}], "^", 
     RowBox[{"(", 
      RowBox[{"-", "\[Eta]"}], ")"}]}]}]}], ";"}], "\[IndentingNewLine]", 
 RowBox[{
  RowBox[{"G00", " ", "=", " ", 
   RowBox[{"h00", "^", "m0"}]}], ";"}]}], "Input",
 CellGroupingRules->{GroupTogetherGrouping, 10000.},
 CellChangeTimes->{{3.53961057563272*^9, 3.539610593023456*^9}, 
   3.5396113111686773`*^9, {3.5396126583647995`*^9, 3.5396126749274054`*^9}, {
   3.5396127190058126`*^9, 3.5396127453341055`*^9}}],

Cell[BoxData[{
 RowBox[{
  RowBox[{"mean4", " ", "=", " ", 
   RowBox[{
    RowBox[{
     RowBox[{"D", "[", 
      RowBox[{"G40", ",", " ", "z"}], "]"}], "/.", 
     RowBox[{"z", "\[Rule]", "1"}]}], "/.", "vals"}]}], 
  ";"}], "\[IndentingNewLine]", 
 RowBox[{
  RowBox[{"variance4", " ", "=", " ", 
   RowBox[{
    RowBox[{
     RowBox[{"(", 
      RowBox[{
       RowBox[{"D", "[", 
        RowBox[{"G40", ",", " ", 
         RowBox[{"{", 
          RowBox[{"z", ",", "2"}], "}"}]}], "]"}], " ", "+", " ", "mean4", 
       "-", " ", 
       RowBox[{"mean4", "^", "2"}]}], ")"}], "/.", 
     RowBox[{"z", "\[Rule]", "1"}]}], "/.", "vals"}]}], 
  ";"}], "\[IndentingNewLine]", 
 RowBox[{
  RowBox[{"mean3", " ", "=", " ", 
   RowBox[{
    RowBox[{
     RowBox[{"D", "[", 
      RowBox[{"G30", ",", " ", "z"}], "]"}], "/.", 
     RowBox[{"z", "\[Rule]", "1"}]}], "/.", "vals"}]}], 
  ";"}], "\[IndentingNewLine]", 
 RowBox[{
  RowBox[{"variance3", " ", "=", " ", 
   RowBox[{
    RowBox[{
     RowBox[{"(", 
      RowBox[{
       RowBox[{"D", "[", 
        RowBox[{"G30", ",", " ", 
         RowBox[{"{", 
          RowBox[{"z", ",", "2"}], "}"}]}], "]"}], " ", "+", " ", "mean3", 
       "-", " ", 
       RowBox[{"mean3", "^", "2"}]}], ")"}], "/.", 
     RowBox[{"z", "\[Rule]", "1"}]}], "/.", "vals"}]}], 
  ";"}], "\[IndentingNewLine]", 
 RowBox[{
  RowBox[{"mean2", " ", "=", " ", 
   RowBox[{
    RowBox[{
     RowBox[{"D", "[", 
      RowBox[{"G20", ",", " ", "z"}], "]"}], "/.", 
     RowBox[{"z", "\[Rule]", "1"}]}], "/.", "vals"}]}], 
  ";"}], "\[IndentingNewLine]", 
 RowBox[{
  RowBox[{"variance2", " ", "=", " ", 
   RowBox[{
    RowBox[{
     RowBox[{"(", 
      RowBox[{
       RowBox[{"D", "[", 
        RowBox[{"G20", ",", " ", 
         RowBox[{"{", 
          RowBox[{"z", ",", "2"}], "}"}]}], "]"}], " ", "+", " ", "mean2", 
       "-", " ", 
       RowBox[{"mean2", "^", "2"}]}], ")"}], "/.", 
     RowBox[{"z", "\[Rule]", "1"}]}], "/.", "vals"}]}], 
  ";"}], "\[IndentingNewLine]", 
 RowBox[{
  RowBox[{"mean1", " ", "=", " ", 
   RowBox[{
    RowBox[{
     RowBox[{"D", "[", 
      RowBox[{"G10", ",", " ", "z"}], "]"}], "/.", 
     RowBox[{"z", "\[Rule]", "1"}]}], "/.", "vals"}]}], 
  ";"}], "\[IndentingNewLine]", GridBox[{
   {
    RowBox[{
     RowBox[{"variance1", " ", "=", " ", 
      RowBox[{
       RowBox[{
        RowBox[{"(", 
         RowBox[{
          RowBox[{"D", "[", 
           RowBox[{"G10", ",", " ", 
            RowBox[{"{", 
             RowBox[{"z", ",", "2"}], "}"}]}], "]"}], " ", "+", " ", "mean1", 
          "-", " ", 
          RowBox[{"mean1", "^", "2"}]}], ")"}], "/.", 
        RowBox[{"z", "\[Rule]", "1"}]}], "/.", "vals"}]}], ";"}]},
   {
    RowBox[{
     RowBox[{
      RowBox[{"mean0", " ", "=", " ", 
       RowBox[{
        RowBox[{
         RowBox[{"D", "[", 
          RowBox[{"G00", ",", " ", "z"}], "]"}], "/.", 
         RowBox[{"z", "\[Rule]", "1"}]}], "/.", "vals"}]}], ";"}], 
     "\[IndentingNewLine]", 
     RowBox[{
      RowBox[{"variance0", " ", "=", " ", 
       RowBox[{
        RowBox[{
         RowBox[{"(", 
          RowBox[{
           RowBox[{"D", "[", 
            RowBox[{"G00", ",", " ", 
             RowBox[{"{", 
              RowBox[{"z", ",", "2"}], "}"}]}], "]"}], " ", "+", " ", "mean0",
            "-", " ", 
           RowBox[{"mean0", "^", "2"}]}], ")"}], "/.", 
         RowBox[{"z", "\[Rule]", "1"}]}], "/.", "vals"}]}], ";"}]}]}
  }], "\[IndentingNewLine]"}], "Input",
 CellGroupingRules->{GroupTogetherGrouping, 10000.},
 CellChangeTimes->{{3.5396105965547285`*^9, 3.5396106840084133`*^9}, 
   3.5396113111686773`*^9}],

Cell[BoxData[{
 RowBox[{
  RowBox[{"meand", " ", "=", " ", 
   RowBox[{"Table", "[", 
    RowBox[{
     RowBox[{"{", 
      RowBox[{"tt", ",", 
       RowBox[{
        RowBox[{"Which", "[", 
         RowBox[{
          RowBox[{"tt", " ", "<", " ", "10"}], ",", " ", "mean0", ",", " ", 
          RowBox[{"tt", " ", "<", " ", "20"}], ",", " ", "mean1", ",", " ", 
          RowBox[{"tt", " ", "<", " ", "30"}], ",", " ", "mean2", ",", " ", 
          RowBox[{"tt", " ", "<", " ", "40"}], ",", " ", "mean3", ",", " ", 
          RowBox[{"tt", " ", "<", " ", "50"}], ",", " ", "mean4"}], "]"}], "/.", 
        RowBox[{"t", "\[Rule]", 
         RowBox[{"tt", "-", 
          RowBox[{"10", "*", 
           RowBox[{"Floor", "[", 
            RowBox[{"tt", "/", "10"}], "]"}]}], "+", "1"}]}]}]}], "}"}], ",", 
     " ", 
     RowBox[{"{", 
      RowBox[{"tt", ",", " ", "0", ",", " ", "49"}], "}"}]}], "]"}]}], 
  ";"}], "\[IndentingNewLine]", 
 RowBox[{
  RowBox[{"varianced", " ", "=", " ", 
   RowBox[{"Table", "[", 
    RowBox[{
     RowBox[{"{", 
      RowBox[{"tt", ",", 
       RowBox[{
        RowBox[{"Which", "[", 
         RowBox[{
          RowBox[{"tt", " ", "<", " ", "10"}], ",", " ", "variance0", ",", 
          " ", 
          RowBox[{"tt", " ", "<", " ", "20"}], ",", " ", "variance1", ",", 
          " ", 
          RowBox[{"tt", " ", "<", " ", "30"}], ",", " ", "variance2", ",", 
          " ", 
          RowBox[{"tt", " ", "<", " ", "40"}], ",", " ", "variance3", ",", 
          " ", 
          RowBox[{"tt", " ", "<", " ", "50"}], ",", " ", "variance4"}], "]"}],
         "/.", 
        RowBox[{"t", "\[Rule]", 
         RowBox[{"tt", "-", 
          RowBox[{"10", "*", 
           RowBox[{"Floor", "[", 
            RowBox[{"tt", "/", "10"}], "]"}]}], "+", "1"}]}]}]}], "}"}], ",", 
     " ", 
     RowBox[{"{", 
      RowBox[{"tt", ",", " ", "0", ",", " ", "49"}], "}"}]}], "]"}]}], 
  ";"}]}], "Input",
 CellGroupingRules->{GroupTogetherGrouping, 10000.},
 CellChangeTimes->{{3.5396107963216324`*^9, 3.5396108120248575`*^9}, {
   3.539610861618925*^9, 3.5396109609320607`*^9}, {3.5396111479645076`*^9, 
   3.539611195824189*^9}, {3.5396112294962797`*^9, 3.539611232011921*^9}, 
   3.5396113111686773`*^9, {3.539614132999237*^9, 3.5396141470462017`*^9}, {
   3.5396757059714265`*^9, 3.539675708705819*^9}, {3.5396758765037675`*^9, 
   3.539675879956915*^9}, {3.640956381719924*^9, 3.640956382058589*^9}}]
}, Open  ]],

Cell[BoxData[{
 RowBox[{
  RowBox[{"foroutput", " ", "=", " ", 
   RowBox[{"Table", "[", 
    RowBox[{
     RowBox[{"{", 
      RowBox[{
       RowBox[{
        RowBox[{"meand", "[", 
         RowBox[{"[", "i", "]"}], "]"}], "[", 
        RowBox[{"[", "1", "]"}], "]"}], ",", " ", 
       RowBox[{
        RowBox[{"meand", "[", 
         RowBox[{"[", "i", "]"}], "]"}], "[", 
        RowBox[{"[", "2", "]"}], "]"}], ",", " ", 
       RowBox[{
        RowBox[{"varianced", "[", 
         RowBox[{"[", "i", "]"}], "]"}], "[", 
        RowBox[{"[", "2", "]"}], "]"}]}], "}"}], ",", " ", 
     RowBox[{"{", 
      RowBox[{"i", ",", " ", "1", ",", " ", "49"}], "}"}]}], "]"}]}], 
  ";"}], "\[IndentingNewLine]", 
 RowBox[{"Export", "[", 
  RowBox[{"\"\<analytic-regime-3.dat\>\"", ",", " ", "foroutput"}], 
  "]"}]}], "Input",
 CellChangeTimes->{{3.605435672146391*^9, 3.605435677364718*^9}, {
   3.640956386127787*^9, 3.640956388623239*^9}, 3.640956539800214*^9}]
},
WindowSize->{1014, 718},
WindowMargins->{{88, Automatic}, {Automatic, 0}},
PrintingCopies->1,
PrintingPageRange->{Automatic, Automatic},
PrivateNotebookOptions->{"VersionedStylesheet"->{"Default.nb"[8.] -> False}},
FrontEndVersion->"9.0 for Linux x86 (32-bit) (February 7, 2013)",
StyleDefinitions->"Default.nb"
]
(* End of Notebook Content *)

(* Internal cache information *)
(*CellTagsOutline
CellTagsIndex->{}
*)
(*CellTagsIndex
CellTagsIndex->{}
*)
(*NotebookFileOutline
Notebook[{
Cell[557, 20, 413, 9, 64, "Input"],
Cell[973, 31, 1207, 22, 143, "Input"],
Cell[2183, 55, 127, 2, 32, "Input"],
Cell[2313, 59, 203, 5, 32, "Input"],
Cell[2519, 66, 960, 20, 32, "Input"],
Cell[3482, 88, 187, 4, 68, "Input"],
Cell[CellGroupData[{
Cell[3694, 96, 961, 28, 63, "Input",
 CellGroupingRules->{GroupTogetherGrouping, 10000.}],
Cell[4658, 126, 2896, 87, 451, "Input",
 CellGroupingRules->{GroupTogetherGrouping, 10000.}],
Cell[7557, 215, 682, 18, 121, "Input",
 CellGroupingRules->{GroupTogetherGrouping, 10000.}],
Cell[8242, 235, 3622, 115, 232, "Input",
 CellGroupingRules->{GroupTogetherGrouping, 10000.}],
Cell[11867, 352, 2566, 60, 187, "Input",
 CellGroupingRules->{GroupTogetherGrouping, 10000.}]
}, Open  ]],
Cell[14448, 415, 985, 27, 55, "Input"],
Cell[15436, 444, 182, 4, 68, "Input"],
Cell[CellGroupData[{
Cell[15643, 452, 961, 28, 63, "Input",
 CellGroupingRules->{GroupTogetherGrouping, 10000.}],
Cell[16607, 482, 5000, 158, 451, "Input",
 CellGroupingRules->{GroupTogetherGrouping, 10000.}],
Cell[21610, 642, 682, 18, 121, "Input",
 CellGroupingRules->{GroupTogetherGrouping, 10000.}],
Cell[22295, 662, 3623, 115, 258, "Input",
 CellGroupingRules->{GroupTogetherGrouping, 10000.}],
Cell[25921, 779, 2423, 58, 187, "Input",
 CellGroupingRules->{GroupTogetherGrouping, 10000.}]
}, Open  ]],
Cell[28359, 840, 959, 26, 55, "Input"],
Cell[29321, 868, 235, 5, 68, "Input"],
Cell[CellGroupData[{
Cell[29581, 877, 961, 28, 63, "Input",
 CellGroupingRules->{GroupTogetherGrouping, 10000.}],
Cell[30545, 907, 3868, 119, 451, "Input",
 CellGroupingRules->{GroupTogetherGrouping, 10000.}],
Cell[34416, 1028, 682, 18, 121, "Input",
 CellGroupingRules->{GroupTogetherGrouping, 10000.}],
Cell[35101, 1048, 3623, 115, 258, "Input",
 CellGroupingRules->{GroupTogetherGrouping, 10000.}],
Cell[38727, 1165, 2431, 58, 187, "Input",
 CellGroupingRules->{GroupTogetherGrouping, 10000.}]
}, Open  ]],
Cell[41173, 1226, 959, 26, 55, "Input"],
Cell[42135, 1254, 236, 5, 68, "Input"],
Cell[CellGroupData[{
Cell[42396, 1263, 961, 28, 63, "Input",
 CellGroupingRules->{GroupTogetherGrouping, 10000.}],
Cell[43360, 1293, 2606, 78, 451, "Input",
 CellGroupingRules->{GroupTogetherGrouping, 10000.}],
Cell[45969, 1373, 1433, 42, 121, "Input",
 CellGroupingRules->{GroupTogetherGrouping, 10000.}],
Cell[47405, 1417, 3623, 115, 258, "Input",
 CellGroupingRules->{GroupTogetherGrouping, 10000.}],
Cell[51031, 1534, 2427, 58, 187, "Input",
 CellGroupingRules->{GroupTogetherGrouping, 10000.}]
}, Open  ]],
Cell[53473, 1595, 959, 26, 55, "Input"]
}
]
*)

(* End of internal cache information *)
